# Supplementary material for: Predator–prey dynamics of Vibrio cholerae on chitin suggest an alternative mode of biofilm formation in marine snow conditions
Source: ISME J. 2026 Mar 30;20(1):wrag072. doi: 10.1093/ismejo/wrag072 (PMC13157834; doi:10.1093/ismejo/wrag072)
Supplement: Supplementary_material_wrag072 [file supplementary_material_wrag072.zip]

Archive with 2 entries (2 files):
- Holt_etal_ISMEJRevision2_SI_Update2.pdf
- SI_Data.xlsx
