# Supplementary material for: Predator–prey dynamics of Vibrio cholerae on chitin suggest an alternative mode of biofilm formation in marine snow conditions
Source: ISME J. 2026 Mar 30;20(1):wrag072. doi: 10.1093/ismejo/wrag072 (PMC13157834; doi:10.1093/ismejo/wrag072)
Supplement: Supplementary_material_wrag072 [file supplementary_material_wrag072.zip › SI_Data.xlsx]

## Sheet: Fig1A.1
Day	Pred	Prey
3	0	69191.7
3	0	99440.9
3	0	67096.2
3	0	77464.5
3	0	99734
3	0	230223
3	0	84060.2
3	0	75103.8
4	0	124302
4	0	57673.2
4	0	136524
4	0	224729
4	0	78144.6
4	0	175468
5	0	453893
5	0	322009
5	0	195137
5	0	152107
5	0	244014
6	0	272032
6	0	175930
6	0	190606
6	0	288786

## Sheet: Fig1A.2
Day	Pred	Prey
3	911.517	13308.4
3	1505.32	41168.2
3	665.332	49599.9
3	1970.69	6285.83
3	13996.8	1702.03
3	22517.5	2794.71
3	2786.83	8991.09
3	1124.84	8137.56
3	19212.5	3939.26
4	72.053	58203.1
4	8013.96	45063.9
4	440.13	18623.1
4	1592.95	119147
4	333.287	55994
4	588.428	116411
4	200.631	59493.9
4	23580.2	41206.7
4	187.303	27438.7
4	4650.24	76481.1
5	833.974	203303
5	2354.87	34162.6
5	614.861	87083.7
5	82.2012	23357.2
5	379.499	1033.72
5	5674.65	157611
5	8647.72	107853
5	909.543	62380.2
5	278.642	51500.8
6	191.335	1314.12
6	687.8	85687.1
6	57.7395	96472.5
6	775.498	57725.6
6	150.049	163603
6	8506.8	218126
6	3565.92	145274

## Sheet: Fig1B.1
Day	Pred	Prey
3	0	196770
3	0	309385
3	0	120159
3	0	90753.1
4	0	284189
4	0	348920
4	0	366595
5	0	394449
5	0	532644
5	0	401661

## Sheet: Fig1B.2
Day	Pred	Prey
3	14499.7	346218
3	14780.9	235858
3	11411.3	307193
3	13726.2	151457
3	18502.4	205501
3	13043.2	109386
3	7922.83	115250
4	7022.35	318750
4	3625.65	316315
4	3618.31	347084
4	5998.93	404317
4	7693.06	374617
4	199.619	428957
4	5486.39	408130
5	4635.97	466580
5	7237.15	412902
5	1350.69	522994
5	7773.92	399201

## Sheet: Fig1C.1
Day	Pred	Prey
3	0	232092
3	0	395202
3	0	322895
4	0	339559
4	0	444714
4	0	581615
5	0	603698
5	0	405372
5	0	520798

## Sheet: Fig1C.2
Day	Pred	Prey
3	9126	143061
3	2155.22	282895
3	23763.6	415945
3	6213.86	306658
3	298.787	520952
3	10934.4	364822
4	4552.8	364785
4	9279.26	366947
4	4308.9	481023
4	7242.15	442157
4	174.009	552744
4	12679.6	265912
5	4009.07	432909
5	11319.4	542292
5	13215.6	169049
5	6910.93	421587
5	5682.53	531335
5	101.606	635809
6	16761.4	331782
6	4723.04	333007
6	13279.7	477747

## Sheet: Fig1G
Density	Predation
0.04	0
0.04	1
0.04	0
0.04	1
0.04	1
0.04	1
0.04	0
0.04	1
0.04	1
0.04	1
0.04	0
0.04	1
0.04	1
0.04	0
0.04	1
0.04	1
0.04	1
0.04	1
0.04	0
0.04	1
0.04	1
0.04	1
0.04	0
0.04	1
0.04	0
0.04	1
0.04	1
0.04	0
0.04	1
0.04	0
0.04	1
0.04	1
0.04	1
0.04	1
0.04	1
0.04	1
0.04	1
0.04	1
0.04	1
0.04	1
0.04	1
0.04	1
0.04	1
0.04	1
0.04	1
0.04	1
0.04	1
0.04	0
0.04	0
0.04	1
0.04	0
0.04	1
0.04	1
0.04	1
0.04	0
0.04	1
0.04	0
0.04	1
0.04	1
0.04	1
0.04	1
0.04	1
0.04	1
0.04	1
0.04	1
0.04	1
0.04	1
0.04	1
0.04	1
0.04	0
0.04	1
0.04	1
0.04	1
0.04	0
0.04	0
0.04	1
0.04	1
0.04	1
0.04	1
0.04	1
0.04	1
0.04	1
0.04	1
0.04	1
0.04	0
0.04	1
0.04	1
0.04	1
0.04	1
0.04	1
0.04	1
0.04	1
0.04	1
0.04	1
0.04	1
0.04	1
0.04	1
0.04	0
0.04	1
0.04	1
0.04	1
0.04	1
0.04	0
0.04	1
0.04	1
0.04	1
0.04	1
0.04	1
0.04	1
0.04	1
0.04	0
0.04	1
0.04	1
0.04	1
0.04	0
0.04	1
0.04	1
0.04	1
0.04	1
0.04	1
0.04	1
0.04	1
0.04	1
0.04	1
0.04	1
0.04	1
0.04	1
0.04	1
0.04	1
0.04	0
0.04	1
0.04	1
0.04	1
0.04	1
0.04	1
0.04	1
0.04	1
0.04	0
0.04	1
0.04	1
0.04	0
0.04	1
0.04	1
0.04	0
0.04	1
0.04	0
0.04	1
0.04	1
0.04	1
0.04	1
0.04	1
0.04	1
0.04	0
0.04	1
0.04	1
0.04	1
0.04	0
0.04	1
0.04	0
0.04	1
0.04	1
0.04	1
0.04	1
0.04	1
0.04	1
0.04	1
0.04	1
0.04	1
0.04	0
0.04	1
0.04	1
0.04	1
0.04	1
0.04	1
0.04	1
0.04	1
0.04	1
0.04	1
0.04	1
0.04	1
0.04	0
0.04	0
0.04	1
0.04	1
0.04	1
0.04	1
0.04	0
0.04	1
0.04	1
0.04	1
0.04	1
0.04	1
0.04	1
0.04	1
0.04	0
0.04	1
0.04	0
0.04	1
0.04	0
0.04	1
0.06	1
0.06	0
0.06	1
0.06	1
0.06	1
0.06	1
0.06	1
0.06	0
0.06	1
0.06	0
0.06	0
0.06	1
0.06	0
0.06	1
0.06	1
0.06	1
0.06	1
0.06	1
0.06	0
0.06	1
0.06	1
0.06	1
0.06	0
0.06	1
0.06	1
0.06	1
0.06	1
0.06	1
0.06	1
0.06	1
0.06	0
0.06	1
0.06	1
0.06	1
0.06	1
0.06	1
0.06	1
0.06	1
0.06	1
0.06	0
0.06	1
0.06	1
0.06	0
0.06	1
0.06	1
0.06	1
0.06	1
0.06	1
0.06	1
0.06	0
0.06	1
0.06	1
0.06	0
0.06	0
0.06	1
0.06	1
0.06	0
0.06	1
0.06	1
0.06	0
0.06	1
0.06	1
0.06	0
0.06	1
0.06	0
0.06	0
0.06	1
0.06	1
0.06	0
0.06	0
0.06	1
0.06	1
0.06	1
0.06	1
0.06	1
0.06	0
0.06	1
0.06	1
0.06	1
0.06	1
0.06	1
0.06	0
0.06	1
0.06	1
0.06	1
0.06	1
0.06	1
0.06	1
0.06	1
0.06	1
0.06	0
0.06	1
0.06	1
0.06	1
0.06	1
0.06	1
0.06	1
0.06	1
0.06	1
0.06	1
0.06	1
0.06	1
0.06	0
0.06	1
0.06	1
0.06	0
0.06	1
0.06	1
0.06	0
0.06	1
0.06	1
0.06	1
0.06	1
0.06	1
0.06	1
0.06	1
0.06	1
0.06	1
0.06	1
0.06	1
0.06	1
0.06	1
0.06	1
0.06	1
0.06	1
0.06	0
0.06	1
0.06	0
0.06	0
0.06	1
0.06	1
0.06	1
0.06	1
0.06	1
0.06	0
0.06	1
0.06	1
0.06	1
0.06	1
0.06	1
0.06	1
0.06	1
0.06	1
0.06	0
0.06	1
0.06	1
0.06	1
0.06	0
0.06	1
0.06	1
0.06	1
0.06	1
0.06	1
0.06	0
0.06	1
0.06	1
0.06	1
0.06	1
0.06	1
0.06	1
0.06	1
0.06	1
0.06	1
0.06	1
0.06	1
0.06	1
0.06	1
0.06	1
0.06	1
0.06	0
0.06	1
0.06	1
0.06	1
0.06	1
0.06	1
0.06	1
0.06	1
0.06	1
0.06	0
0.06	1
0.06	1
0.06	0
0.06	1
0.06	1
0.06	1
0.06	1
0.06	1
0.06	1
0.06	1
0.06	1
0.06	1
0.06	1
0.06	0
0.06	1
0.06	1
0.06	0
0.06	1
0.06	1
0.06	1
0.06	1
0.08	1
0.08	1
0.08	1
0.08	1
0.08	0
0.08	1
0.08	1
0.08	1
0.08	1
0.08	1
0.08	1
0.08	1
0.08	1
0.08	1
0.08	1
0.08	0
0.08	1
0.08	1
0.08	0
0.08	1
0.08	1
0.08	1
0.08	1
0.08	1
0.08	1
0.08	1
0.08	1
0.08	1
0.08	1
0.08	1
0.08	1
0.08	1
0.08	1
0.08	1
0.08	1
0.08	1
0.08	1
0.08	1
0.08	1
0.08	1
0.08	1
0.08	1
0.08	1
0.08	1
0.08	1
0.08	1
0.08	1
0.08	1
0.08	1
0.08	1
0.08	0
0.08	1
0.08	1
0.08	1
0.08	1
0.08	0
0.08	1
0.08	1
0.08	0
0.08	0
0.08	1
0.08	1
0.08	1
0.08	1
0.08	1
0.08	1
0.08	1
0.08	1
0.08	1
0.08	1
0.08	1
0.08	1
0.08	1
0.08	1
0.08	1
0.08	1
0.08	1
0.08	1
0.08	1
0.08	1
0.08	1
0.08	1
0.08	1
0.08	1
0.08	1
0.08	1
0.08	1
0.08	1
0.08	1
0.08	1
0.08	1
0.08	1
0.08	0
0.08	1
0.08	1
0.08	1
0.08	1
0.08	1
0.08	0
0.08	1
0.08	0
0.08	1
0.08	0
0.08	1
0.08	1
0.08	1
0.08	1
0.08	1
0.08	0
0.08	1
0.08	1
0.08	1
0.08	1
0.08	1
0.08	1
0.08	1
0.08	1
0.08	1
0.08	1
0.08	1
0.08	1
0.08	0
0.08	0
0.08	1
0.08	0
0.08	1
0.08	1
0.08	1
0.08	1
0.08	1
0.08	1
0.08	0
0.08	1
0.08	1
0.08	1
0.08	1
0.08	1
0.08	1
0.08	1
0.08	1
0.08	1
0.08	1
0.08	1
0.08	1
0.08	1
0.08	1
0.08	1
0.08	1
0.08	1
0.08	1
0.08	1
0.08	1
0.08	1
0.08	1
0.08	1
0.08	1
0.08	1
0.08	1
0.08	1
0.08	1
0.08	1
0.08	1
0.08	1
0.08	1
0.08	1
0.08	1
0.08	1
0.08	1
0.08	1
0.08	0
0.08	1
0.08	1
0.08	0
0.08	1
0.08	1
0.08	1
0.08	1
0.08	0
0.08	1
0.08	1
0.08	1
0.08	1
0.08	1
0.08	1
0.08	1
0.08	0
0.08	1
0.08	1
0.08	1
0.08	1
0.08	1
0.08	1
0.08	1
0.08	1
0.08	1
0.08	1
0.08	1
0.08	1
0.08	1
0.08	1
0.1	1
0.1	1
0.1	0
0.1	1
0.1	1
0.1	1
0.1	1
0.1	1
0.1	1
0.1	1
0.1	0
0.1	0
0.1	1
0.1	1
0.1	1
0.1	1
0.1	1
0.1	1
0.1	1
0.1	1
0.1	1
0.1	1
0.1	1
0.1	1
0.1	0
0.1	0
0.1	1
0.1	1
0.1	1
0.1	1
0.1	0
0.1	0
0.1	1
0.1	1
0.1	1
0.1	1
0.1	1
0.1	1
0.1	1
0.1	1
0.1	1
0.1	1
0.1	1
0.1	1
0.1	1
0.1	1
0.1	1
0.1	1
0.1	1
0.1	1
0.1	0
0.1	1
0.1	0
0.1	1
0.1	0
0.1	1
0.1	0
0.1	1
0.1	1
0.1	1
0.1	1
0.1	1
0.1	1
0.1	1
0.1	0
0.1	0
0.1	0
0.1	1
0.1	1
0.1	1
0.1	0
0.1	1
0.1	1
0.1	1
0.1	1
0.1	1
0.1	1
0.1	1
0.1	1
0.1	0
0.1	0
0.1	1
0.1	1
0.1	1
0.1	1
0.1	0
0.1	1
0.1	1
0.1	0
0.1	1
0.1	1
0.1	1
0.1	1
0.1	1
0.1	1
0.1	1
0.1	1
0.1	1
0.1	1
0.1	1
0.1	1
0.1	1
0.1	1
0.1	1
0.1	1
0.1	1
0.1	1
0.1	1
0.1	1
0.1	0
0.1	1
0.1	1
0.1	1
0.1	1
0.1	1
0.1	1
0.1	1
0.1	1
0.1	1
0.1	1
0.1	1
0.1	1
0.1	1
0.1	1
0.1	1
0.1	1
0.1	1
0.1	0
0.1	1
0.1	1
0.1	1
0.1	1
0.1	1
0.1	1
0.1	1
0.1	1
0.1	1
0.1	1
0.1	1
0.1	1
0.1	0
0.1	1
0.1	1
0.1	1
0.1	1
0.1	1
0.1	1
0.1	1
0.1	1
0.1	0
0.1	1
0.1	1
0.1	1
0.1	0
0.1	1
0.1	1
0.1	1
0.1	1
0.1	1
0.1	1
0.1	0
0.1	1
0.1	1
0.1	1
0.1	1
0.1	1
0.1	1
0.1	1
0.1	1
0.1	0
0.1	1
0.1	1
0.1	1
0.1	1
0.1	1
0.1	1
0.1	1
0.1	1
0.1	0
0.1	1
0.1	1
0.1	1
0.1	1
0.1	1
0.1	1
0.1	1
0.1	1
0.1	1
0.1	1
0.1	1
0.1	1
0.1	1
0.1	1
0.1	1
0.1	1
0.1	1
0.1	1
0.1	1
0.1	1
0.1	0
0.12	1
0.12	1
0.12	1
0.12	1
0.12	1
0.12	1
0.12	1
0.12	1
0.12	1
0.12	1
0.12	1
0.12	0
0.12	0
0.12	1
0.12	1
0.12	1
0.12	1
0.12	1
0.12	0
0.12	0
0.12	1
0.12	1
0.12	1
0.12	1
0.12	1
0.12	1
0.12	1
0.12	1
0.12	1
0.12	1
0.12	1
0.12	1
0.12	1
0.12	0
0.12	0
0.12	1
0.12	1
0.12	1
0.12	0
0.12	1
0.12	1
0.12	1
0.12	1
0.12	0
0.12	1
0.12	1
0.12	0
0.12	1
0.12	1
0.12	1
0.12	0
0.12	1
0.12	1
0.12	1
0.12	1
0.12	1
0.12	1
0.12	1
0.12	1
0.12	1
0.12	1
0.12	1
0.12	1
0.12	1
0.12	1
0.12	1
0.12	1
0.12	1
0.12	1
0.12	1
0.12	1
0.12	1
0.12	0
0.12	1
0.12	1
0.12	1
0.12	1
0.12	1
0.12	1
0.12	1
0.12	0
0.12	1
0.12	1
0.12	1
0.12	1
0.12	1
0.12	1
0.12	1
0.12	1
0.12	1
0.12	0
0.12	1
0.12	1
0.12	1
0.12	1
0.12	0
0.12	1
0.12	0
0.12	1
0.12	1
0.12	1
0.12	1
0.12	1
0.12	0
0.12	1
0.12	1
0.12	0
0.12	1
0.12	1
0.12	1
0.12	1
0.12	0
0.12	1
0.12	1
0.12	1
0.12	1
0.12	1
0.12	1
0.12	1
0.12	1
0.12	1
0.12	1
0.12	1
0.12	1
0.12	0
0.12	1
0.12	1
0.12	1
0.12	1
0.12	1
0.12	1
0.12	1
0.12	1
0.12	1
0.12	1
0.12	1
0.12	1
0.12	1
0.12	0
0.12	1
0.12	1
0.12	1
0.12	1
0.12	1
0.12	1
0.12	0
0.12	1
0.12	1
0.12	1
0.12	1
0.12	1
0.12	1
0.12	1
0.12	0
0.12	1
0.12	0
0.12	1
0.12	1
0.12	1
0.12	1
0.12	1
0.12	1
0.12	1
0.12	1
0.12	0
0.12	1
0.12	1
0.12	1
0.12	0
0.12	1
0.12	0
0.12	1
0.12	1
0.12	1
0.12	0
0.12	1
0.12	1
0.12	1
0.12	1
0.12	1
0.12	1
0.12	0
0.12	1
0.12	1
0.12	1
0.12	1
0.12	1
0.12	1
0.12	1
0.12	1
0.12	1
0.12	1
0.12	1
0.12	1
0.12	1
0.12	1
0.12	1
0.12	1
0.12	1
0.12	0
0.14	1
0.14	1
0.14	1
0.14	1
0.14	1
0.14	0
0.14	1
0.14	1
0.14	1
0.14	0
0.14	1
0.14	1
0.14	1
0.14	1
0.14	1
0.14	1
0.14	1
0.14	1
0.14	1
0.14	1
0.14	1
0.14	1
0.14	1
0.14	1
0.14	0
0.14	1
0.14	1
0.14	1
0.14	1
0.14	1
0.14	1
0.14	1
0.14	1
0.14	1
0.14	0
0.14	1
0.14	1
0.14	1
0.14	1
0.14	0
0.14	1
0.14	0
0.14	1
0.14	0
0.14	0
0.14	1
0.14	1
0.14	1
0.14	1
0.14	1
0.14	0
0.14	1
0.14	1
0.14	1
0.14	1
0.14	1
0.14	1
0.14	1
0.14	1
0.14	0
0.14	1
0.14	1
0.14	1
0.14	1
0.14	1
0.14	0
0.14	1
0.14	1
0.14	1
0.14	1
0.14	1
0.14	0
0.14	1
0.14	1
0.14	1
0.14	1
0.14	1
0.14	1
0.14	0
0.14	1
0.14	1
0.14	1
0.14	1
0.14	1
0.14	1
0.14	1
0.14	1
0.14	1
0.14	1
0.14	1
0.14	1
0.14	1
0.14	1
0.14	1
0.14	1
0.14	0
0.14	0
0.14	0
0.14	1
0.14	1
0.14	0
0.14	1
0.14	1
0.14	1
0.14	1
0.14	1
0.14	1
0.14	1
0.14	1
0.14	0
0.14	1
0.14	1
0.14	1
0.14	1
0.14	1
0.14	1
0.14	1
0.14	1
0.14	1
0.14	1
0.14	1
0.14	0
0.14	1
0.14	1
0.14	1
0.14	1
0.14	1
0.14	1
0.14	1
0.14	1
0.14	1
0.14	1
0.14	0
0.14	1
0.14	1
0.14	1
0.14	1
0.14	1
0.14	1
0.14	1
0.14	1
0.14	0
0.14	1
0.14	1
0.14	1
0.14	1
0.14	1
0.14	1
0.14	0
0.14	0
0.14	0
0.14	1
0.14	1
0.14	1
0.14	1
0.14	0
0.14	1
0.14	1
0.14	1
0.14	1
0.14	1
0.14	1
0.14	1
0.14	1
0.14	1
0.14	1
0.14	0
0.14	1
0.14	1
0.14	0
0.14	1
0.14	1
0.14	1
0.14	1
0.14	1
0.14	1
0.14	1
0.14	0
0.14	1
0.14	1
0.14	1
0.14	0
0.14	1
0.14	1
0.14	1
0.14	1
0.14	1
0.14	1
0.14	1
0.14	1
0.14	1
0.14	1
0.14	1
0.14	1
0.14	0
0.14	1
0.14	1
0.14	1
0.14	0
0.14	1
0.16	1
0.16	1
0.16	1
0.16	1
0.16	1
0.16	1
0.16	1
0.16	1
0.16	1
0.16	0
0.16	1
0.16	0
0.16	1
0.16	1
0.16	1
0.16	1
0.16	1
0.16	1
0.16	1
0.16	1
0.16	1
0.16	0
0.16	1
0.16	1
0.16	1
0.16	1
0.16	1
0.16	1
0.16	0
0.16	1
0.16	1
0.16	1
0.16	1
0.16	1
0.16	1
0.16	1
0.16	1
0.16	1
0.16	0
0.16	1
0.16	1
0.16	1
0.16	1
0.16	1
0.16	1
0.16	1
0.16	1
0.16	1
0.16	0
0.16	1
0.16	1
0.16	0
0.16	1
0.16	1
0.16	1
0.16	1
0.16	1
0.16	1
0.16	0
0.16	1
0.16	1
0.16	1
0.16	0
0.16	1
0.16	1
0.16	0
0.16	1
0.16	1
0.16	0
0.16	0
0.16	0
0.16	1
0.16	1
0.16	1
0.16	1
0.16	1
0.16	1
0.16	1
0.16	1
0.16	1
0.16	1
0.16	1
0.16	1
0.16	1
0.16	1
0.16	1
0.16	1
0.16	1
0.16	1
0.16	1
0.16	1
0.16	0
0.16	1
0.16	1
0.16	1
0.16	1
0.16	0
0.16	1
0.16	1
0.16	1
0.16	1
0.16	1
0.16	1
0.16	1
0.16	0
0.16	1
0.16	1
0.16	1
0.16	1
0.16	1
0.16	1
0.16	1
0.16	1
0.16	1
0.16	1
0.16	1
0.16	1
0.16	1
0.16	1
0.16	1
0.16	1
0.16	1
0.16	1
0.16	1
0.16	1
0.16	1
0.16	1
0.16	1
0.16	0
0.16	1
0.16	1
0.16	0
0.16	0
0.16	1
0.16	1
0.16	1
0.16	1
0.16	1
0.16	1
0.16	1
0.16	0
0.16	1
0.16	1
0.16	1
0.16	1
0.16	1
0.16	1
0.16	1
0.16	1
0.16	1
0.16	1
0.16	1
0.16	0
0.16	1
0.16	1
0.16	1
0.16	1
0.16	1
0.16	1
0.16	1
0.16	1
0.16	1
0.16	1
0.16	1
0.16	1
0.16	1
0.16	1
0.16	1
0.16	0
0.16	1
0.16	1
0.16	1
0.16	1
0.16	1
0.16	1
0.16	1
0.16	1
0.16	1
0.16	1
0.16	1
0.16	1
0.16	1
0.16	0
0.16	1
0.16	1
0.16	0
0.16	0
0.16	1
0.16	1
0.16	1
0.16	0
0.16	1
0.16	1
0.16	1
0.16	1
0.16	1
0.16	1
0.16	1
0.16	1
0.16	1
0.18	1
0.18	0
0.18	0
0.18	1
0.18	1
0.18	1
0.18	1
0.18	1
0.18	1
0.18	1
0.18	0
0.18	1
0.18	1
0.18	1
0.18	1
0.18	1
0.18	1
0.18	1
0.18	0
0.18	1
0.18	1
0.18	1
0.18	1
0.18	1
0.18	1
0.18	1
0.18	1
0.18	1
0.18	1
0.18	1
0.18	0
0.18	0
0.18	1
0.18	0
0.18	1
0.18	1
0.18	1
0.18	1
0.18	1
0.18	1
0.18	0
0.18	1
0.18	1
0.18	1
0.18	1
0.18	1
0.18	1
0.18	1
0.18	1
0.18	1
0.18	1
0.18	1
0.18	1
0.18	0
0.18	1
0.18	1
0.18	0
0.18	1
0.18	1
0.18	1
0.18	1
0.18	1
0.18	1
0.18	1
0.18	1
0.18	1
0.18	1
0.18	1
0.18	1
0.18	1
0.18	1
0.18	1
0.18	1
0.18	1
0.18	1
0.18	1
0.18	1
0.18	0
0.18	0
0.18	1
0.18	1
0.18	1
0.18	1
0.18	1
0.18	1
0.18	1
0.18	1
0.18	1
0.18	0
0.18	1
0.18	1
0.18	1
0.18	1
0.18	1
0.18	1
0.18	0
0.18	1
0.18	1
0.18	1
0.18	1
0.18	1
0.18	1
0.18	1
0.18	1
0.18	0
0.18	1
0.18	1
0.18	1
0.18	1
0.18	1
0.18	1
0.18	1
0.18	1
0.18	1
0.18	0
0.18	1
0.18	0
0.18	1
0.18	1
0.18	1
0.18	1
0.18	1
0.18	1
0.18	1
0.18	1
0.18	1
0.18	1
0.18	1
0.18	1
0.18	1
0.18	1
0.18	1
0.18	1
0.18	0
0.18	1
0.18	1
0.18	1
0.18	1
0.18	0
0.18	1
0.18	1
0.18	1
0.18	1
0.18	1
0.18	1
0.18	1
0.18	1
0.18	0
0.18	1
0.18	1
0.18	1
0.18	1
0.18	1
0.18	1
0.18	1
0.18	1
0.18	1
0.18	1
0.18	1
0.18	0
0.18	1
0.18	1
0.18	0
0.18	1
0.18	1
0.18	1
0.18	0
0.18	0
0.18	1
0.18	1
0.18	1
0.18	1
0.18	1
0.18	1
0.18	1
0.18	1
0.18	1
0.18	1
0.18	1
0.18	1
0.18	1
0.18	1
0.18	1
0.18	1
0.18	1
0.18	1
0.18	1
0.18	1
0.18	1
0.18	1
0.18	1
0.18	0
0.18	1
0.18	1
0.18	0
0.18	1
0.18	0
0.18	1
0.18	1
0.18	1
0.2	1
0.2	1
0.2	1
0.2	1
0.2	1
0.2	1
0.2	1
0.2	1
0.2	0
0.2	1
0.2	1
0.2	1
0.2	0
0.2	1
0.2	0
0.2	1
0.2	1
0.2	0
0.2	1
0.2	1
0.2	1
0.2	1
0.2	1
0.2	1
0.2	1
0.2	1
0.2	1
0.2	1
0.2	1
0.2	1
0.2	1
0.2	1
0.2	1
0.2	1
0.2	1
0.2	1
0.2	1
0.2	1
0.2	1
0.2	1
0.2	1
0.2	1
0.2	1
0.2	1
0.2	1
0.2	1
0.2	1
0.2	1
0.2	1
0.2	1
0.2	1
0.2	1
0.2	1
0.2	1
0.2	1
0.2	1
0.2	0
0.2	1
0.2	1
0.2	1
0.2	1
0.2	1
0.2	0
0.2	0
0.2	1
0.2	1
0.2	1
0.2	1
0.2	1
0.2	0
0.2	1
0.2	1
0.2	1
0.2	1
0.2	1
0.2	1
0.2	1
0.2	1
0.2	1
0.2	1
0.2	1
0.2	1
0.2	1
0.2	1
0.2	1
0.2	1
0.2	1
0.2	1
0.2	1
0.2	1
0.2	0
0.2	1
0.2	1
0.2	1
0.2	0
0.2	1
0.2	1
0.2	1
0.2	1
0.2	1
0.2	1
0.2	1
0.2	1
0.2	1
0.2	1
0.2	1
0.2	1
0.2	1
0.2	1
0.2	0
0.2	1
0.2	1
0.2	1
0.2	1
0.2	1
0.2	1
0.2	1
0.2	1
0.2	1
0.2	1
0.2	0
0.2	1
0.2	1
0.2	1
0.2	1
0.2	1
0.2	0
0.2	1
0.2	1
0.2	1
0.2	1
0.2	1
0.2	0
0.2	1
0.2	1
0.2	1
0.2	1
0.2	1
0.2	1
0.2	1
0.2	1
0.2	1
0.2	1
0.2	0
0.2	1
0.2	0
0.2	1
0.2	0
0.2	1
0.2	1
0.2	1
0.2	1
0.2	1
0.2	1
0.2	1
0.2	1
0.2	1
0.2	1
0.2	1
0.2	1
0.2	1
0.2	1
0.2	1
0.2	1
0.2	1
0.2	0
0.2	0
0.2	1
0.2	1
0.2	1
0.2	1
0.2	0
0.2	1
0.2	1
0.2	1
0.2	0
0.2	1
0.2	1
0.2	1
0.2	0
0.2	1
0.2	1
0.2	1
0.2	1
0.2	1
0.2	1
0.2	1
0.2	1
0.2	1
0.2	1
0.2	1
0.2	1
0.2	1
0.2	1
0.2	0
0.2	1
0.2	1
0.2	1
0.2	1
0.2	1
0.22	1
0.22	1
0.22	1
0.22	1
0.22	0
0.22	1
0.22	1
0.22	1
0.22	1
0.22	0
0.22	1
0.22	0
0.22	1
0.22	1
0.22	0
0.22	1
0.22	1
0.22	1
0.22	1
0.22	0
0.22	1
0.22	1
0.22	1
0.22	1
0.22	1
0.22	1
0.22	1
0.22	1
0.22	1
0.22	0
0.22	1
0.22	1
0.22	1
0.22	1
0.22	0
0.22	1
0.22	1
0.22	1
0.22	1
0.22	1
0.22	1
0.22	1
0.22	1
0.22	1
0.22	1
0.22	0
0.22	1
0.22	0
0.22	1
0.22	1
0.22	1
0.22	1
0.22	0
0.22	0
0.22	1
0.22	1
0.22	1
0.22	1
0.22	1
0.22	1
0.22	1
0.22	0
0.22	1
0.22	1
0.22	1
0.22	1
0.22	1
0.22	1
0.22	1
0.22	1
0.22	1
0.22	1
0.22	1
0.22	1
0.22	1
0.22	1
0.22	1
0.22	1
0.22	1
0.22	1
0.22	1
0.22	1
0.22	1
0.22	1
0.22	1
0.22	0
0.22	1
0.22	1
0.22	1
0.22	1
0.22	1
0.22	1
0.22	1
0.22	1
0.22	1
0.22	1
0.22	1
0.22	1
0.22	1
0.22	1
0.22	1
0.22	1
0.22	0
0.22	1
0.22	1
0.22	1
0.22	1
0.22	1
0.22	1
0.22	1
0.22	1
0.22	1
0.22	1
0.22	1
0.22	1
0.22	1
0.22	1
0.22	1
0.22	1
0.22	1
0.22	1
0.22	1
0.22	1
0.22	1
0.22	1
0.22	1
0.22	1
0.22	1
0.22	1
0.22	1
0.22	1
0.22	1
0.22	1
0.22	1
0.22	1
0.22	1
0.22	1
0.22	0
0.22	1
0.22	1
0.22	1
0.22	1
0.22	1
0.22	1
0.22	1
0.22	1
0.22	1
0.22	1
0.22	1
0.22	1
0.22	1
0.22	1
0.22	1
0.22	1
0.22	0
0.22	1
0.22	1
0.22	1
0.22	1
0.22	0
0.22	1
0.22	0
0.22	1
0.22	1
0.22	1
0.22	0
0.22	1
0.22	1
0.22	1
0.22	1
0.22	1
0.22	1
0.22	1
0.22	1
0.22	1
0.22	0
0.22	1
0.22	1
0.22	1
0.22	1
0.22	1
0.22	1
0.22	0
0.22	1
0.22	1
0.22	0
0.22	0
0.22	1
0.22	1
0.22	0
0.22	1
0.22	1
0.22	1
0.22	0
0.22	1
0.22	1
0.22	1
0.22	1
0.22	1
[truncated: 6,801 more rows]

## Sheet: Fig1H_Chitin
Density	Vol
0.0377182	0.156756
0.0357117	0.996895
0.0357117	1.0603
0.0350785	1.02155
0.0351142	1.08496
0.0335972	0.0757358
0.00247531	0.609409
0.00526843	0.126813
0.00525702	0.181414
0.0201424	0.130336
0.0196069	1.09024
0.0196069	0.928204
0.0310626	0.14971
0.0297266	0.575945
0.0303653	0.31175
0.0304818	0.558332
0.0291181	0.503731
0.00446433	0.253627
0.0162192	0.551286
0.0165144	0.186698
0.00112272	0.052839
0.00119814	0.322318
0.0248991	0.100394
0.0252355	0.283569
0.0252355	0.0510777
0.0227812	0.167323
0.0225808	0.188459
0.0232234	0.889456
0.0237213	0.648158
0.0234014	0.0475551
0.0169799	0.0105678
0.0222176	0.100394
0.0220539	0.327602
0.0217639	0.700997
0.0216379	0.38044
0.00459885	0.0035226
0.000919648	0.218401
0.000919648	0.163801
0.0213017	0.679861
0.022627	0.0158517
0.020514	0.24482
0.0210345	1.02331
0.0210514	0.454415
0.0134389	0.00704519
0.0126335	0.0898262
0.00421567	0.186698
0.00442141	0.39277
0.0063876	0.255388
0.00594777	0.611171
0.000909399	0.065168
0.000909399	0.0246582
0.0223426	0.410383
0.0220937	0.206072
0.0204968	0.327602
0.0204968	0.7873
0.0204968	0.00880649
0.00931913	0.0405099
0.00913564	0.179652
0.00675653	0.288853
0.00658381	0.780255
0.00675653	0.466744
0.00675653	0.0704519
0.00222746	0.0915875
0.00421567	0.0598841
0.00421567	0.00704519
0.00609604	0.0193743
0.00609604	0.0211356
0.00419985	0.46146
0.00431003	0.426234
0.0222467	0.0123291
0.0219902	0.746791
0.022534	0.0140904
0.01999	0.0158517
0.0195086	0.0422712
0.00658381	0.0880649
0.00658381	0.0792584
0.00658381	0.561854
0.00675653	0.0704519
0.00601901	0.0616454
0.00601901	0.105678
0.00222746	0.260672
0.00222746	0.306466
0.00609604	0.0581229
0.00609604	0.82781
0.00609604	0.239537
0.00983993	0.218401
0.00983993	0.0140904
0.00565122	0.317034
0.00550676	0.0281808
0.00431003	0.0915875
0.00431003	0.290614
0.021941	0.575945
0.021941	1.00746
0.021941	0.443847
0.021941	0.482596
0.00617692	0.383963
0.00617692	0.824288
0.00601901	0.132097
0.00222746	0.0281808
0.00222746	0.385724
0.00609604	0.153233
0.0059402	0.0299421
0.00958839	0.704519
0.000748104	0.147949
0.000748104	0.153233
0.00537059	0.354021
0.00524126	0.0105678
0.021941	0.128575
0.021941	0.975759
0.021941	0.991611
0.0218871	0.123291
0.00617692	0.0546003
0.00617692	0.422712
0.00617692	0.343453
0.0093513	0.0140904
0.00983993	0.00880649
0.00983993	0.42095
0.00983993	0.313511
0.000748104	0.0228969
0.000748104	0.052839
0.0215535	0.695713
0.0207168	0.255388
0.00981168	0.32584
0.00983993	0.658726
0.00983993	0.561854
0.00550676	0.137381
0.020175	0.0281808
0.0110059	0.463222
0.0105604	0.170846
0.00983993	0.0510777
0.00567144	0.533673
0.00565122	0.195504
0.00390901	0.429757
0.0013809	0.0299421
0.0120094	0.017613
0.011999	0.0246582
0.00154676	0.301182
0.00154676	0.341692
0.00390901	0.375157
0.00380909	0.204311
0.00134457	0.362827
0.00134794	0.280046
0.00154676	0.00704519
0.00154676	0.112723
0.00418871	0.250104
0.00408163	0.200788
0.0045358	0.0563616
0.0045358	0.338169
0.00390901	0.278285
0.00390901	0.479073
0.00418871	0.265956
0.00418871	0.535435
0.00408163	0.396292
0.0045358	0.236014
0.0045358	0.0933488
0.00390901	0.0774971
0.00362544	0.0017613
0.00661381	0.0299421
0.00707329	0.343453
0.00430192	0.0052839
0.00781803	0.211356
0.00818534	0.202549
0.00521988	0.118007
0.00547262	0.538957
0.00324288	0.00704519
0.00315754	0.44737
0.00315754	0.0317034
0.00315754	0.431518
0.00309652	0.137381
0.00706992	0.142665
0.00796293	0.797868
0.008137	0.137381
0.00996462	0.318795
0.00996462	0.0264195
0.00502106	0.334647
0.00489271	0.213117
0.00315754	0.177891
0.00315754	0.0546003
0.00315754	0.125052
0.00307682	0.0387486
0.00486644	0.306466
0.00502405	0.496686
0.00893682	0.109201
0.00893682	0.288853
0.0102339	0.0211356
0.00996462	0.644635
0.00318787	0.35226
0.00310638	0.200788
0.00206234	0.140904
0.00217692	0.0334647
0.00515676	0.035226
0.00489271	0.526628
0.00608199	0.0387486
0.00612575	0.0211356
0.00893682	0.914114
0.00893682	0.581229
0.0102339	0.0052839
0.00970989	0.561854
0.00936816	0.58299
0.00626201	0.0968714
0.00318787	0.514299
0.00310638	0.0334647
0.00219714	0.132097
0.00220388	0.204311
0.00515676	0.0105678
0.00870836	0.177891
0.00893682	0.810197
0.00893682	0.156756
0.0066588	0.116246
0.00642291	0.489641
0.0126578	0.0933488
0.013299	0.611171
0.00339343	0.151472
0.00339343	0.107439
0.00870836	0.0915875
0.00893682	0.239537
0.00893682	0.0792584
0.00409773	0.486118
0.0136479	0.614693
0.0140167	0.0140904
0.00330668	0.267717
0.00330668	0.14971
0.00458732	0.017613
0.00493539	0.0140904
0.00389424	0.0193743
0.00399297	0.403337
0.00409773	0.0017613
0.00409773	0.0052839
0.00949958	0.236014
0.00986015	0.558332
0.00217018	0.243059
0.00226344	0.0739745
0.00386819	0.517822
0.00383864	0.0440325
0.0129701	0.0933488
0.013299	0.639351
0.013299	0.0493164
0.00339343	0.438563
0.00339343	0.0722132
0.00470225	0.12153
0.00639335	0.463222
0.00806739	0.0052839
0.0096869	0.156756
0.00868209	0.0228969
0.00101353	0.0440325
0.0010664	0.253627
0.00409773	0.0757358
0.00459646	0.457938
0.00705009	0.364589
0.0105341	0.630545
0.00967144	0.082781
0.00237574	0.686906
0.00220388	0.427996
0.00202525	0.0193743
0.00414074	0.237775
0.00365357	0.0017613
0.013299	0.433279
0.0136479	0.681623
0.0136479	0.0334647
0.00339343	0.0105678
0.00765101	0.227208
0.00765429	0.625261
0.00806739	0.0052839
0.00797641	0.7327
0.00786117	0.0228969
0.00722164	0.0211356
0.0095198	0.665771
0.00927644	0.320556
0.00313395	0.0246582
0.00137489	0.241298
0.00227127	0.0228969
0.00393934	0.280046
0.00393934	0.234253
0.00746503	0.102155
0.00806739	0.0052839
0.00666217	0.232491
0.0095198	0.0616454
0.0095198	0.142665
0.0049941	0.137381
0.00461668	0.158517
0.00428177	0.0246582
0.00449866	0.0035226
0.00449866	0.276524
0.00150722	0.315272
0.011324	0.0951101
0.0116276	0.459699
0.0095198	0.170846
0.00945577	0.369873
0.0104554	0.0105678
0.00461668	0.398053
0.00449866	0.327602
0.00484246	0.568899
0.00484246	0.0493164
0.0119158	0.0158517
0.0119158	0.181414
0.0081449	0.618216
0.00882561	0.12153
0.00916933	0.558332
0.00461668	0.160278
0.00461668	0.0634067
0.00484246	0.294137
0.00484246	0.12153
0.00998484	0.546003
0.00998484	0.452654
0.00998484	0.213117
0.00946588	0.789062
0.00859015	0.142665
0.0347316	0.0105678
0.0116111	0.401576
0.0116111	0.346976
0.00998484	0.0986327
0.00998484	0.280046
0.00998484	0.0898262
0.00136142	0.0123291
0.00139821	0.0052839
0.00333295	0.239537
0.00455448	0.320556
0.00937152	0.331124
0.0088155	0.789062
0.0088155	0.132097
0.00484246	0.251866
0.00471867	0.595319
0.0261853	0.0228969
0.0405055	0.0792584
0.0411053	0.126813
0.0392586	0.369873
0.0385577	0.866559
0.0357463	0.082781
0.0116111	0.873604
0.0116111	0.722132
0.00998484	0.0510777
0.00999495	0.00704519
0.00372704	0.540719
0.0014187	0.0264195
0.00351137	0.00704519
0.0088155	0.165562
0.00859015	0.28533
0.0271373	0.452654
0.030551	0.320556
0.0411626	0.634067
0.0419478	0.972237
0.0417355	0.371634
0.0409045	0.0052839
0.0116111	0.102155
0.0119158	0.0598841
0.0102928	0.0105678
0.0104903	0.988088
0.0113934	0.494925
0.00694524	0.0686906
0.029631	0.065168
0.0331559	0.419189
0.0419916	0.42095
0.0408886	0.826049
0.0416445	0.398053
0.0114502	0.12153
0.0122482	0.0422712
0.00429992	0.46146
0.00480876	0.223685
0.00135468	0.0968714
0.00132005	0.065168
0.00141533	0.405099
0.00141533	0.27124
0.0387772	0.0211356
0.0417287	0.945817
0.0417152	0.85423
0.0416411	1.12019
0.0402527	0.493164
0.00469756	0.0880649
0.00139129	0.0158517
0.00135468	0.496686
0.00132005	0.0105678
0.00145358	0.0035226
0.0032519	0.248343
0.0401921	0.0880649
0.0416411	0.954624
0.0413142	1.02684
0.0392654	0.954624
0.038588	0.162039
0.0381904	0.169085
0.0032519	0.454415
0.0032519	0.151472
0.00359236	0.17613
0.0399429	0.0246582
0.0389052	0.126813
0.0379103	0.389247
0.0377826	0.38044
0.0372367	0.0211356
0.00387804	0.0581229
0.00397978	0.128575
0.0120775	0.184936
0.00986352	0.114484
0.00744085	0.0863036
0.0078214	0.711565
0.00771693	0.232491
0.00617692	0.0915875
0.00601901	0.167323
0.0036866	0.484357
0.0036866	0.343453
0.00387804	0.0546003
0.00387804	0.595319
0.0103353	0.479073
0.00697457	0.764404
0.00555013	0.438563
0.00570851	0.191982
0.00659478	0.0581229
0.00677301	0.0052839
0.0036866	0.378679
0.00397978	0.52839
0.00387804	0.0546003
0.00762802	0.0105678
0.0069483	0.338169
0.00299139	0.55657
0.00281831	0.174369
0.00705666	0.417428
0.0071486	0.0546003
0.00884246	0.258911
0.00884246	0.598841
0.00833361	0.450892
0.00659478	0.632306
0.00659478	0.521344
0.00659478	0.0140904
0.00131348	0.0616454
0.00134794	0.200788
0.00387804	0.188459
0.00890839	0.0035226
0.00137826	0.133859
0.00286463	0.0686906
0.00279741	0.184936
0.00724179	0.221924
0.00724179	0.25715
0.0086394	0.100394
0.0087412	0.110962
0.00138348	0.0616454
0.00136273	0.102155
0.00867397	0.0140904
0.00867397	0.676339
0.00867397	0.23073
0.00137826	0.51606
0.00724179	0.586512
0.00724179	0.191982
0.0055987	0.438563
0.00592379	0.0493164
0.0065139	0.0863036
0.00745072	0.0440325
0.00890839	0.0158517
0.00296552	0.0140904
0.0030407	0.00880649
0.00724179	0.0193743
0.00724179	0.0598841
0.00539839	0.317034
0.00620388	0.0669293
0.00466386	0.676339
0.00597961	0.082781
0.0030407	0.294137
0.0030407	0.304705
0.00511312	0.0211356
0.00364445	0.0581229
0.00683009	0.290614
0.0030407	0.0264195
0.0030407	0.302943
0.0118082	0.125052
0.0123861	0.456176
0.00705666	0.426234
0.00705666	0.440325
0.00509437	0.00880649
0.00431615	0.035226
0.00700927	0.172607
0.00700927	0.609409
0.0043919	0.0052839
0.00428981	0.269479
0.00485257	0.052839
0.0125392	0.139143
0.0127414	0.86832
0.0127414	0.896501
0.0124157	0.408621
0.0127414	0.0281808
0.00347743	0.436802
0.00358888	0.228969
0.00838753	0.17613
0.00927717	0.473789
0.00427633	0.454415
0.00427633	0.424473
0.00416701	0.0140904
0.00536884	0.0880649
0.0124157	0.0951101
0.0124157	0.035226
0.0127414	0.66401
0.0125291	0.313511
0.0021567	0.139143
0.0021567	0.315272
0.00356866	0.186698
0.00382477	0.274763
0.0111481	0.0792584
0.0130952	0.817243
0.00427633	0.172607
0.00427633	0.449131
0.00416701	0.0334647
0.00578265	0.412144
0.00578265	0.317034
0.00509857	0.790823
0.0127414	0.110962
0.00467927	0.368111
0.00467927	0.188459
0.0021567	0.211356
0.00210156	0.234253
0.0145341	0.0140904
0.00450211	0.144426
0.00480202	0.200788
0.00480202	0.713326
0.00480202	0.0933488
0.00322157	0.0739745
0.00332594	0.0475551
0.00480202	0.0986327
0.00467927	0.0986327
0.00214322	0.341692
0.00181634	0.00880649
0.012893	0.0581229
0.0124718	0.211356
0.00313921	0.243059
0.00322157	0.0686906
0.00415164	0.338169
0.00404551	0.309989
0.00665605	0.0228969
0.00665605	0.459699
0.00181634	0.32584
0.00181634	0.156756
0.0124025	0.123291
0.0122999	0.986327
0.0118113	0.538957
0.0107262	0.0616454
0.00394548	0.0228969
0.00404551	0.0105678
0.00404551	0.214878
0.00683067	0.0211356
0.00665605	0.674577
0.00665605	0.359305
0.0102679	0.815481
0.00955555	0.0457938
0.00404551	0.477312
0.00394548	0.0193743
0.00683067	0.0264195
0.00665605	0.137381
0.00896377	0.412144
0.00872478	0.114484
0.003947	0.158517
0.0053575	0.00880649
0.00112216	0.112723
0.00150295	0.0616454
0.0423858	0.0052839
0.0111171	0.0933488
0.0107329	0.147949
0.00518955	0.260672
0.00646672	0.0598841
0.00412701	0.103917
0.00614322	0.343453
0.00614322	0.147949
0.00145139	0.0581229
0.00176663	0.035226
0.0445565	0.322318
0.0449571	0.362827
0.0438669	0.200788
0.0430288	0.142665
0.0418395	0.0810197
0.0112856	0.473789
0.01077	0.0563616
0.00400939	0.760881
0.00614322	0.514299
0.00598618	0.0616454
0.0489139	0.762642
0.0464906	0.711565
0.0453084	0.558332
0.0436616	0.0211356
0.00189722	0.0634067
0.00189722	0.265956
0.0092064	0.160278
0.0105779	0.260672
0.0112618	0.0052839
0.00993766	0.0598841
0.00858635	0.480834
0.00643976	0.107439
0.00380722	0.0757358
0.00614322	0.391008
0.00598618	0.234253
0.0020219	0.494925
0.0469765	0.493164
0.0470783	0.422712
0.0511994	0.653442
0.0560231	0.0105678
0.0523641	0.0140904
0.00189722	0.0845423
0.00189722	0.350498
0.00890649	0.188459
0.0105779	0.306466
0.0112618	0.0052839
0.00955227	0.181414
0.00891323	0.332885
0.00725527	0.00704519
0.00583816	0.0898262
0.00569757	0.170846
0.00254279	0.0052839
0.00172536	0.287092
0.0402298	0.0493164
0.0454895	0.410383
0.0474422	0.0722132
0.0562398	0.424473
0.0564303	0.126813
0.051935	0.052839
0.0613884	0.0704519
0.0602864	1.03917
0.0595889	0.264195
0.00397655	0.445609
0.00569757	0.0317034
0.00380457	0.105678
0.0039076	0.214878
0.0476692	0.214878
0.0548913	0.327602
0.0563808	0.69219
0.0561315	0.331124
0.0475589	0.00880649
0.0630362	0.00704519
0.0614794	0.306466
0.0605493	0.0387486
0.0649975	0.14971
0.0653094	0.429757
0.00670598	0.17613
0.0101601	0.413905
0.00983656	0.0140904
0.00378484	0.0017613
0.00466284	0.0158517
0.00466604	0.0422712
0.00490986	0.214878
0.00478434	0.288853
0.0494978	0.0246582
0.0592957	0.200788
0.0592586	0.674577
0.0571823	0.0457938
0.0490781	0.371634
0.0468026	0.0915875
0.0762131	0.158517
0.0701266	0.561854
0.0692165	0.343453
0.0701123	0.336408
0.0701924	0.00704519
0.0690988	0.0246582
0.00669587	0.591796
0.00945914	0.341692
0.00971862	0.362827
0.00433448	0.359305
0.0042273	0.139143
0.00490986	0.00704519
0.00490986	0.23073
0.0166099	0.0757358
0.0170177	0.00704519
0.0481887	0.369873
0.0516259	0.505493
0.0558983	0.206072
0.0591853	0.218401
0.0818592	0.551286
0.0890682	0.996895
0.091481	0.336408
0.0791721	0.0493164
0.077972	0.0035226
0.0228003	0.17613
0.0186514	0.0334647
0.0140623	0.156756
0.0065247	0.0422712
0.00649031	0.017613
0.00649031	0.237775
0.00444819	0.112723
0.00444819	0.649919
0.00444819	0.0281808
0.0113732	0.0845423
0.0144195	0.783778
0.0164579	0.0475551
0.0315726	0.100394
0.0317048	0.0986327
0.0505712	0.221924
0.0548003	0.0193743
0.0583184	0.065168
0.0652043	0.885933
0.0713514	0.410383
0.0931828	0.118007
0.10064	0.237775
0.109591	0.0810197
0.0229857	0.163801
0.0149722	0.378679
0.0140623	1.13075
0.0140623	0.318795
0.00666572	0.0052839
0.00649031	0.590035
0.00649031	0.0264195
0.00518262	0.0017613
0.0342851	0.586512
0.0346959	0.937011
0.0341432	0.206072
0.0747397	0.165562
0.0764313	0.0510777
0.0928391	0.0281808
0.10066	0.723894
0.10452	0.334647
0.110457	0.745029
0.106901	0.262433
0.093971	0.12153
0.0935145	0.0792584
0.0862754	0.0387486
0.0142814	0.306466
0.0140623	0.855991
0.0137029	0.146188
0.00649031	0.107439
0.00649031	0.278285
0.00481213	0.172607
0.00472115	0.748552
0.0043509	0.0845423
0.00267621	0.035226
0.00274642	0.391008
0.0456204	0.213117
0.0371156	0.924682
0.0337958	0.521344
0.0746588	0.371634
0.0794326	0.554809
0.0784002	0.133859
0.0841617	0.324079
0.0868767	0.491402
0.0957237	0.417428
0.10465	0.105678
0.105676	0.103917
0.105078	0.327602
0.095283	0.139143
0.0946459	0.642874
0.0886466	0.544241
0.0864071	0.218401
0.00649031	0.0951101
0.00649031	0.671055
0.00649031	0.655203
0.00649031	0.0493164
0.00720406	0.0440325
0.00838227	0.19022
0.00267621	0.0334647
0.00267621	0.241298
0.0516371	0.0739745
0.0515409	0.0880649
0.0469568	0.294137
0.0410757	0.339931
0.0360812	0.0105678
0.0686908	0.0405099
0.0716664	0.19022
0.0794917	0.204311
0.0824694	0.0052839
0.103217	0.0845423
0.0991118	0.128575
0.0888246	0.112723
0.0893428	0.725655
0.0887878	0.850707
0.0946757	0.804913
0.104286	0.258911
0.0982186	0.065168
0.0940354	0.972237
0.0868239	1.00394
0.07938	0.0686906
0.0861105	0.0739745
0.0878607	0.00704519
0.00649031	0.0334647
0.0063244	0.153233
0.00724237	0.220162
0.00775262	0.665771
0.00862855	0.24482
0.0570838	0.427996
0.0542631	0.399815
0.0671137	0.0598841
0.0691185	0.743268
0.084583	0.431518
0.0958412	0.274763
0.116507	0.221924
0.133085	0.322318
0.117968	0.0140904
0.103656	0.17613
0.0977687	0.538957
0.0870215	0.0598841
0.0840429	0.338169
0.0869621	0.361066
0.0878782	0.0792584
0.0826116	0.672816
0.0788349	0.991611
0.0760307	0.880649
0.0778231	0.0017613
0.00725683	0.126813
0.00739061	0.0105678
0.00477169	0.0598841
0.00477169	0.23073
0.00464971	0.128575
0.00108509	0.220162
0.00108509	0.243059
0.0571935	0.0546003
0.0588471	0.334647
0.0611592	0.857752
0.058059	0.706281
0.0752283	0.785539
0.088512	0.725655
0.0997455	0.889456
0.116657	0.810197
0.127972	0.140904
0.160775	0.0739745
0.125038	0.0933488
0.120255	0.581229
0.103015	0.0792584
0.099171	0.665771
0.0904787	0.00704519
0.0642999	0.156756
0.0665342	0.530151
0.0764773	0.0774971
0.0788812	0.517822
0.0808593	0.132097
0.0847043	0.118007
0.0821986	0.110962
0.0815112	0.371634
0.00716702	0.0035226
0.00477169	0.139143
0.00477169	0.533673
0.00464971	0.554809
0.00108509	0.0968714
0.00111441	0.00704519
0.0611851	0.403337
0.0606794	0.753836
0.0579557	0.0845423
0.0620994	0.294137
0.0749486	0.28533
0.089149	0.318795
0.0983631	0.267717
0.118246	0.871843
0.130313	0.181414
0.153483	0.477312
0.122988	0.0722132
0.115868	0.50197
0.113353	0.965192
0.108168	0.355782
0.0584869	0.0598841
0.0581466	0.167323
0.0806268	0.00704519
0.0828239	0.0774971
0.0873564	0.454415
0.082085	0.0140904
0.0777631	0.274763
0.00697998	0.607648
0.00709271	0.017613
0.00210952	0.139143
0.00205559	0.593558
0.00210952	0.0898262
0.0803302	0.162039
0.0680677	0.600603
0.0646264	0.699236
0.0635428	0.211356
0.0630901	0.317034
0.0754676	0.877127
0.0873069	0.558332
0.102445	0.382202
0.115865	0.362827
0.128074	0.619977
0.134684	0.641113
0.144706	0.790823
0.142525	0.627022
0.134454	0.789062
0.120715	0.771449
0.112482	0.750313
0.10498	0.704519
0.101324	0.396292
0.0951238	0.507254
0.0818921	0.500209
0.073939	0.147949
0.00148273	0.0951101
0.00148273	0.0405099
0.00702835	0.206072
0.0071306	0.0739745
0.00985885	0.00704519
0.0103999	0.234253
0.0122546	0.0052839
0.00216653	0.0228969
0.00210952	0.0757358
0.00210952	0.0123291
0.0834288	0.0123291
0.0811664	0.660487
0.0784132	0.125052
0.0702106	0.0880649
0.0677405	0.32584
0.0726167	0.354021
0.086588	0.584751
0.0998753	0.951101
0.106237	0.228969
0.121179	1.01451
0.123789	0.968714
0.129641	1.02508
0.130116	1.04093
0.116664	1.04269
0.111676	1.02684
0.103587	0.154994
0.099207	0.0563616
0.0811188	0.470267
0.0743954	0.966953
0.0699526	0.246582
0.00148273	0.169085
0.00148273	0.38044
0.00152626	0.00880649
0.0104965	0.346976
0.0116248	0.0228969
0.0869128	0.746791
0.0897287	0.612932
0.0865712	0.373395
0.0972064	0.0158517
0.10892	0.655203
0.109666	0.602364
0.111232	0.530151
0.106537	1.01099
0.102874	0.840139
0.102307	0.309989
0.0731323	0.107439
0.073048	0.225446
0.072261	0.0563616
0.0014861	0.290614
0.0014861	0.361066
0.00112631	0.199027
0.00112631	0.283569
0.101493	0.133859
0.090607	0.693952
0.0918922	0.65168
0.0867936	0.318795
0.0836293	0.0193743
0.0910564	0.132097
0.0889267	0.674577
0.0855632	0.530151
0.0014861	0.0722132
0.0014861	0.0035226
0.103588	0.0616454
0.10492	0.540719
0.1006	0.841901
0.0955754	0.646397
0.0935838	0.0123291
0.120677	0.496686
0.113807	0.292376
0.113228	0.646397
0.109402	0.0035226
0.00514238	0.0546003
0.114085	0.530151
0.11159	0.94934
0.109134	0.984566
0.106325	0.611171
0.147906	0.125052
0.143412	0.852468
0.137666	0.560093
0.12835	0.0686906
0.00922062	0.412144
0.00932898	0.082781
0.00843859	0.0246582
0.00865254	0.0264195
0.123204	0.371634
0.116718	0.778494
0.117847	0.995134
0.121591	0.697474
0.144673	0.0933488
0.142457	0.0933488
0.132145	0.082781
0.116253	0.191982
0.107902	0.63759
0.0982207	0.537196
0.156294	0.0281808
0.161055	0.424473
0.15552	0.0035226
0.138372	0.287092
0.129184	0.0440325
0.0353901	0.0387486
0.0121955	0.183175
0.0137422	0.0739745
0.00865254	0.274763
0.00865254	0.727416
0.00843859	0.0915875
0.134999	0.639351
0.132465	0.834855
0.132418	0.456176
0.140782	0.785539
0.173317	0.0475551
0.159519	0.612932
0.151405	0.140904
0.151595	0.648158
0.149024	0.937011
0.136482	1.07439
0.131195	0.438563
0.220391	0.207833
0.224188	0.551286
0.232972	0.581229
0.228897	0.486118
0.215374	0.0863036
0.160548	0.017613
0.150682	0.417428
0.133506	0.0052839
0.0328526	0.581229
0.0247582	0.116246
0.00670935	0.0598841
0.0108037	0.0968714
0.0123673	0.612932
0.0140286	0.00880649
0.00887953	0.118007
0.00887953	0.757358
0.00865254	0.0457938
0.00302757	0.27124
0.00302757	0.288853
0.00310699	0.0845423
0.167367	0.378679
0.169511	0.160278
0.145458	0.112723
0.148735	0.505493
0.154251	0.736223
0.152767	0.0369873
0.171848	0.35226
0.179415	0.463222
0.184278	0.940533
0.177351	0.348737
0.166173	0.00880649
0.202739	0.232491
0.195882	1.01451
0.177361	0.938772
0.154268	0.0334647
0.15505	0.0598841
0.213527	0.493164
0.226564	0.36635
0.24986	0.486118
0.258238	1.0057
0.262029	1.00218
0.261709	1.03917
0.260361	0.413905
0.25172	0.0581229
0.0106622	0.459699
0.0102024	0.269479
0.0171693	0.119768
0.0180084	0.90883
0.0182147	0.317034
0.00887953	0.193743
0.00865254	0.32584
0.00887953	0.0616454
0.00887953	0.123291
0.00310699	0.139143
0.00310699	0.0334647
0.00320135	0.0140904
0.00393597	0.531912
0.184245	0.472028
0.185017	0.947579
0.181381	0.598841
0.184826	0.438563
0.181493	0.870081
0.186008	0.655203
0.187391	0.151472
0.186615	0.604125
0.187289	0.796107
0.200438	1.00042
0.197652	0.537196
0.196999	0.0369873
0.223304	0.299421
0.228476	0.866559
0.231818	1.0057
0.216	0.697474
0.181263	0.375157
0.174511	0.975759
0.157911	0.933488
0.144423	0.227208
0.129213	0.139143
0.225413	0.424473
0.245917	0.907069
0.262676	0.848946
0.288391	0.327602
0.285232	0.991611
0.293018	0.998656
0.293461	0.71861
0.282204	0.706281
0.272842	0.399815
0.0175973	0.105678
0.0162662	0.119768
0.00414827	0.0246582
0.00414827	0.375157
0.0179864	0.00880649
0.0180084	0.810197
0.0175481	0.0281808
0.0193092	0.503731
0.0191778	0.269479
0.00865254	0.0581229
0.00843859	0.082781
0.00519483	0.107439
0.180538	0.0264195
0.186054	0.13562
0.19623	0.892978
0.206517	0.984566
0.205362	0.991611
0.207629	0.762642
0.215542	0.484357
0.21568	1.03917
0.210531	0.475551
0.21199	0.102155
0.213355	0.991611
0.227292	1.00394
0.236435	0.0440325
0.220524	0.128575
0.239618	0.167323
0.255154	1.01099
0.260425	1.01099
0.247262	0.364589
0.22921	0.0140904
0.204456	0.982805
0.195892	0.938772
0.178577	0.766165
0.158386	0.929966
0.152762	0.889456
0.158032	0.139143
0.260425	0.579467
0.278777	0.975759
0.2913	0.966953
0.308654	0.973998
0.322863	0.986327
0.320991	0.898262
0.320071	0.181414
0.293812	0.0123291
0.00414827	0.0158517
0.00404223	0.225446
0.0180084	0.082781
0.0191845	0.725655
0.0188745	1.04973
0.0205864	0.225446
0.00824119	0.0228969
0.188223	0.0299421
0.194824	0.035226
0.215056	0.435041
0.221003	0.373395
0.223734	0.327602
0.223474	0.253627
0.220672	0.00704519
0.227468	0.746791
0.227501	0.755597
0.22996	0.766165
0.240195	1.00922
0.238856	0.808436
0.253715	0.551286
0.2635	0.50197
0.272957	0.225446
0.276244	0.480834
0.273903	0.24482
0.267713	0.23073
0.247463	0.944056
0.239323	0.961669
0.228772	0.760881
0.19867	0.512538
0.190372	0.803152
0.18735	1.01275
0.180698	0.464983
0.288792	0.595319
0.311228	1.04445
0.330915	1.0057
0.358757	1.00042
0.367249	1.08496
0.371425	0.429757
0.147515	0.0017613
0.136876	0.0140904
0.0200732	0.0422712
0.00326201	0.463222
0.00218703	0.017613
0.00741391	0.251866
0.00843243	0.607648
0.0056381	0.186698
0.00558556	0.354021
0.00558556	0.0228969
0.190792	0.0669293
0.209405	0.0563616
0.220546	0.494925
0.23204	0.975759
0.228411	0.709803
0.228977	0.915875
0.225337	0.438563
0.230867	0.468505
0.240276	0.0052839
0.248221	0.723894
0.25026	0.604125
0.252973	0.232491
0.264551	0.336408
0.275036	0.752074
0.282672	0.267717
0.285078	0.0105678
0.27522	0.0863036
0.267677	0.924682
0.258348	0.748552
0.247719	0.258911
0.233011	0.841901
0.217496	0.348737
0.213778	0.25715
0.21849	0.998656
0.210453	1.00746
0.198535	0.468505
0.181454	0.0845423
0.186227	0.130336
0.183114	0.792584
0.185135	0.0669293
0.212164	0.0017613
0.21984	0.0317034
0.249115	0.484357
0.27204	0.625261
0.299909	0.848946
0.32801	1.00218
0.358157	0.998656
0.391508	1.02331
0.408115	1.01979
0.41385	0.341692
0.217944	0.829572
0.170305	0.905307
0.137016	0.0704519
0.0729998	0.0686906
0.0638989	0.00880649
0.00365291	0.211356
0.00741391	0.0598841
0.00843243	0.304705
0.00548705	0.0722132
0.00504047	0.197265
0.0057321	0.133859
0.0057321	0.686906
0.0057321	0.604125
0.0035037	0.0933488
0.00331929	0.273001
0.00292839	0.00704519
0.204609	0.0634067
0.211795	0.69219
0.224293	0.801391
0.227938	0.220162
0.227646	0.792584
0.2269	0.593558
0.235963	0.142665
0.245322	0.570661
0.248062	0.0739745
0.254662	0.119768
0.286147	0.0105678
0.28084	0.0634067
0.28455	0.0193743
0.268619	0.00704519
0.261973	0.105678
0.251409	0.00880649
0.242945	0.0774971
0.232537	0.269479
0.229596	0.382202
0.230593	0.442086
0.231855	0.75912
0.204197	0.966953
0.197287	1.0057
0.201233	0.972237
0.206728	0.776733
0.211427	0.716848
0.218395	0.227208
0.225237	0.771449
0.237779	1.02155
0.25781	1.03212
0.284994	1.05502
0.311993	0.998656
0.337777	0.861275
0.377842	0.598841
0.404594	0.90883
0.417909	0.509015
0.207309	0.538957
0.17166	1.05854
0.147162	0.0387486
0.0887921	0.0281808
0.078952	1.01979
0.0664027	0.267717
0.0130203	0.0264195
0.0119202	0.035226
0.000761584	0.0158517
0.000761584	0.36635
0.000782167	0.0105678
0.00579901	0.0669293
0.00542466	0.792584
0.00341365	0.0510777
0.00285025	0.431518
0.00245292	0.0792584
0.201993	0.114484
0.209772	0.0281808
0.222129	0.630545
0.2223	0.944056
0.23173	0.993372
0.233357	0.586512
0.241549	0.92292
0.238267	0.0986327
0.246339	0.00704519
0.244014	0.151472
0.242886	0.0933488
0.24322	0.674577
0.227553	0.727416
0.208124	0.716848
0.218339	0.944056
0.23305	0.819004
0.242605	1.01627
0.241141	0.505493
0.250947	0.855991
0.264987	1.02684
0.274224	0.998656
0.303943	1.02684
0.327821	1.02155
0.343688	0.565377
0.375933	0.0440325
0.415581	0.338169
0.417295	0.288853
0.407832	0.565377
0.414002	0.179652
0.332697	0.0211356
0.286808	0.253627
0.260496	0.0616454
0.199885	0.0123291
0.181001	0.132097
0.0790812	0.27124
0.0706824	0.0123291
0.0160944	0.167323
0.0146715	0.302943
0.011244	0.0334647
0.00577254	0.132097
0.211753	0.0915875
0.210741	0.753836
0.223071	0.937011
0.224063	0.269479
0.225331	0.408621
0.235784	0.424473
0.242911	0.0317034
0.246928	0.017613
0.249817	0.191982
0.233685	0.0052839
0.234216	0.0457938
0.24468	0.0035226
0.255278	0.0704519
0.259642	0.267717
0.253765	0.0493164
0.246049	0.035226
0.237584	0.468505
0.233218	0.665771
0.23991	0.912353
0.256047	1.07615
0.264256	1.0374
0.269388	0.981043
0.270527	0.188459
0.283242	0.789062
0.29702	0.970475
0.309121	0.42095
0.329233	0.246582
0.340992	0.0369873
0.378121	0.0616454
0.390704	0.0493164
0.406055	0.158517
0.398342	0.338169
0.341284	0.0616454
0.327859	0.288853
0.268862	0.470267
0.249259	0.207833
0.0116933	0.273001
0.0121168	0.52839
0.00974601	0.59708
0.00996125	0.357544
0.00361584	0.459699
0.00612631	0.19022
0.00593642	0.204311
0.00267565	0.12153
0.00274797	0.0052839
0.211458	0.126813
0.205264	0.0968714
0.21621	0.0634067
0.248472	0.301182
0.253833	0.179652
0.241398	0.0387486
0.256933	0.202549
0.258079	0.7873
0.263897	0.873604
0.283023	0.859514
0.289149	0.737984
0.291921	0.142665
0.30411	0.24482
0.311587	0.442086
0.319859	0.193743
0.34325	0.0634067
0.349599	0.0105678
0.378427	0.0563616
0.391873	0.635829
0.382071	0.801391
0.342804	0.246582
0.306844	0.426234
0.293858	0.19022
0.246449	0.0299421
0.235819	0.0035226
0.198465	0.0422712
0.17814	0.0704519
0.0093412	0.137381
0.00974272	0.0105678
0.013139	0.507254
0.0125594	0.604125
0.00626425	0.0052839
0.00619504	0.0052839
0.00305384	0.304705
0.00332445	0.398053
0.00589673	0.105678
0.00267565	0.755597
0.00267565	0.0334647
0.197588	0.0598841
0.19728	0.0193743
0.252278	0.0228969
0.249349	0.0052839
0.261284	0.228969
0.264249	0.119768
0.277599	0.0863036
0.281153	0.0369873
0.33869	0.0968714
0.35279	0.706281
0.358806	0.334647
0.354815	0.0951101
0.373501	0.40686
0.33331	0.236014
0.318819	0.565377
0.28267	0.833094
0.264965	0.884172
0.25321	0.202549
0.22861	0.154994
0.208452	0.808436
0.189459	0.389247
0.161023	0.00704519
0.107031	0.0158517
0.0967902	0.546003
0.0911407	0.191982
0.00821567	0.082781
0.00603201	0.133859
0.00600842	0.635829
0.00600842	0.568899
0.00605223	0.0211356
0.00267565	0.23073
0.00553665	0.153233
0.00553665	0.133859
0.177659	0.0334647
0.184389	0.676339
0.186645	0.0422712
0.195387	0.0140904
0.198743	0.0686906
0.243727	0.00704519
0.270955	0.0158517
0.337985	0.082781
0.334604	0.403337
0.33624	0.743268
0.328278	0.317034
0.319773	0.697474
0.303407	0.482596
0.289461	0.32584
0.263195	0.958146
0.253004	0.94934
0.241933	0.234253
0.201388	0.611171
0.18956	0.0369873
0.105613	0.297659
0.100303	0.755597
0.0932839	0.0510777
0.00866239	0.0757358
0.00866239	0.7327
0.00623757	0.128575
0.00609941	0.0440325
0.00302612	0.12153
0.00227127	0.634067
0.00237411	0.160278
0.00553665	0.0475551
0.00539511	0.722132
0.00539511	0.0898262
0.00237574	0.146188
0.170104	0.0246582
0.175888	0.14971
0.19319	0.63759
0.19955	0.66401
0.202137	0.0017613
0.317355	0.128575
0.312743	0.191982
0.310624	0.697474
0.301897	0.491402
0.297821	0.639351
0.287189	0.93525
0.270659	0.760881
0.267737	0.792584
0.250868	0.981043
0.239588	0.820765
0.223117	0.147949
0.100599	0.0493164
0.0997981	0.0140904
0.00888964	0.0281808
0.00888964	0.0546003
0.00810447	0.297659
0.00656108	0.475551
0.00610851	0.0035226
0.00237574	0.66401
0.00237574	0.0405099
0.183102	0.103917
0.189995	0.331124
0.28049	0.00880649
0.281564	0.253627
0.281708	0.383963
0.280336	0.900024
0.266836	0.524867
0.252325	0.519583
0.256046	0.889456
0.248549	0.709803
0.246864	0.769687
0.237682	0.984566
0.22981	0.866559
0.214939	0.236014
0.153826	0.100394
0.149722	0.206072
0.134303	0.433279
0.0961281	0.137381
0.00866239	0.63759
0.00888964	0.147949
0.00478854	0.0334647
0.00447852	0.0334647
0.00237574	0.0880649
0.00237574	0.0493164
0.176131	0.0140904
0.180314	0.0264195
0.2664	0.593558
0.266495	0.690429
0.244681	0.685145
0.231037	0.725655
0.224588	0.81372
0.230959	1.00922
0.230916	0.878888
0.227798	0.512538
0.223889	0.565377
0.211963	0.394531
0.172165	0.130336
0.1585	0.206072
0.152623	0.554809
0.150846	0.841901
0.139245	0.63759
0.1267	0.0422712
0.0998147	0.771449
0.0948068	0.683384
0.085537	0.213117
0.00719458	0.593558
0.00823926	0.38044
0.00464701	0.0546003
0.00378282	0.607648
0.00371714	0.183175
0.00553665	0.435041
0.00553665	0.297659
0.00369626	0.052839
0.00664842	0.0211356
0.239423	0.0722132
0.235441	0.470267
0.250066	0.973998
0.251697	0.746791
0.242757	0.391008
0.219026	0.288853
0.213641	0.90883
0.214581	0.767926
0.219953	0.901785
0.210058	0.46146
0.173398	0.0581229
0.168158	0.720371
0.15569	0.993372
0.149965	0.641113
0.148421	0.873604
0.138221	0.574183
0.128019	0.0264195
0.108701	0.743268
0.10342	0.757358
0.0909255	0.294137
0.00745409	0.0052839
0.00812131	0.236014
0.00409436	0.486118
0.00390564	0.260672
0.00751811	0.191982
0.00577928	0.184936
0.00553665	0.0123291
0.00539511	0.435041
0.00404718	0.102155
0.00667902	0.255388
0.201203	0.0193743
0.222667	0.241298
0.219889	0.889456
0.226181	0.679861
0.239161	1.02508
0.239477	0.757358
0.213018	0.0334647
0.214558	0.0246582
0.205705	0.6781
0.159936	0.0440325
0.160266	0.92292
0.155734	1.05854
0.149634	0.956385
0.137682	0.241298
0.140418	0.727416
0.134553	0.318795
0.128072	0.017613
0.00634738	0.42095
0.00634738	0.236014
0.00751811	0.708042
0.00574975	0.0739745
0.00574975	0.440325
0.00479528	0.137381
0.00606908	0.313511
0.00686773	0.644635
0.00980926	0.109201
0.00895135	0.258911
0.00918618	0.0581229
0.0105107	0.00880649
0.0779779	0.362827
0.0903016	0.676339
0.109675	0.116246
0.189939	0.0369873
0.19904	0.0757358
0.214532	0.0475551
0.220523	0.71861
0.210876	0.826049
0.214423	1.01627
0.222405	0.785539
0.226779	0.847185
0.174886	0.0898262
0.167397	0.13562
0.152034	0.346976
0.149513	0.572422
0.146912	0.940533
0.14523	1.02155
0.136842	0.301182
0.135033	0.206072
0.131319	0.239537
0.124036	0.0387486
0.00634738	0.0880649
0.00732592	0.160278
0.00972	0.0387486
0.0101235	0.246582
0.00367987	0.38044
0.00358579	0.306466
0.00479528	0.0810197
0.0046727	0.6235
0.00591393	0.197265
0.00606908	0.0140904
0.00958188	0.0193743
0.00895135	0.387486
0.00895135	0.452654
0.0722479	0.0810197
0.0801977	0.0898262
0.13666	0.154994
0.135251	0.0140904
0.161332	0.0052839
0.170655	0.0880649
0.180203	0.427996
0.184974	0.442086
0.203914	0.586512
0.209533	0.889456
0.206009	0.722132
0.207356	1.0286
0.206992	0.519583
0.214668	0.299421
0.163633	0.590035
0.151363	0.968714
0.133712	0.801391
0.129118	0.315272
0.13781	0.817243
0.14581	0.903546
0.139255	0.0722132
0.151468	0.410383
0.146761	0.769687
0.133608	0.503731
0.12467	0.0722132
0.00267228	0.255388
0.00267228	0.228969
0.00987099	0.327602
0.0103712	0.65168
0.00367987	0.0898262
0.00358579	0.0228969
0.00479528	0.0792584
0.0046727	0.676339
0.00891896	0.0228969
0.122856	0.035226
0.149843	0.218401
0.159079	0.262433
0.169297	0.0704519
0.179977	0.227208
0.196595	0.859514
0.202023	0.915875
0.199939	1.05326
0.192893	0.96343
0.192485	0.278285
0.185345	0.0986327
0.181045	0.0123291
0.147211	0.903546
0.133643	0.727416
0.129041	1.03212
0.12811	0.970475
0.136513	0.438563
0.14613	0.644635
0.145737	0.0757358
0.14837	0.292376
0.142893	0.491402
0.139575	0.998656
0.127802	0.27124
0.00267228	0.473789
0.00260397	0.0986327
0.00698568	0.0634067
0.00731637	0.0052839
0.00990037	0.551286
0.0107545	0.46146
0.0118115	0.172607
0.00591393	0.170846
0.00606908	0.0123291
0.00895135	0.193743
0.00918618	0.757358
0.00918618	0.329363
0.00914509	0.017613
0.00914509	0.17613
0.00914509	0.734461
0.131219	0.00704519
0.138234	0.389247
0.14925	0.0810197
0.171129	0.209595
0.182055	0.280046
0.199734	0.413905
0.189115	0.725655
0.174344	0.0880649
0.165948	0.343453
0.167853	0.642874
0.154504	0.641113
0.143954	0.35226
0.136263	0.0211356
0.131794	0.611171
0.127916	0.801391
0.127608	0.431518
0.130274	0.509015
0.140081	0.391008
0.145493	0.362827
0.14311	0.153233
0.130861	0.855991
0.124782	0.378679
0.10121	0.896501
0.09631	0.0792584
0.0160798	0.0563616
0.0144975	0.128575
0.00698568	0.0264195
0.00698568	0.769687
0.00715189	0.118007
0.0108829	0.449131
0.011351	0.12153
0.00591393	0.44737
0.00591393	0.399815
0.00918618	0.00704519
0.00895135	0.144426
0.00895135	0.253627
0.00914509	0.287092
0.00914509	0.560093
0.00914509	0.480834
0.128606	0.132097
0.129314	0.103917
0.161819	0.0193743
0.18016	0.0510777
0.173826	0.177891
0.151234	0.362827
0.157752	1.10786
0.151746	0.450892
0.144364	0.933488
0.139941	0.345215
0.122498	0.602364
0.127602	0.667532
0.127371	0.491402
0.121112	0.0140904
0.12953	0.350498
0.136308	0.00704519
0.144104	0.269479
0.136886	0.0669293
0.119228	0.31175
0.113752	0.218401
0.0918045	0.628784
0.0906727	0.100394
0.0166402	0.052839
0.0158428	0.0986327
0.009385	0.308227
0.00914509	0.750313
0.124607	0.0052839
0.127033	0.0334647
0.133709	0.0986327
0.133496	0.146188
0.131639	0.317034
0.136428	0.126813
0.134411	0.915875
0.131098	0.993372
0.132236	0.341692
0.123353	0.0369873
0.123191	0.0933488
0.122845	0.160278
0.121139	0.46146
0.127174	0.514299
0.130787	0.13562
0.122342	0.280046
0.126821	0.450892
0.109031	0.177891
0.105938	0.382202
0.0975588	0.0422712
0.00449573	0.0052839
0.00437742	0.142665
0.00462342	0.0158517
0.00914509	0.0158517
0.00916479	0.035226
0.119827	0.0387486
0.124077	0.237775
0.129194	0.28533
0.121999	0.0105678
0.118202	0.035226
0.11822	0.236014
0.110461	0.382202
0.119155	0.0105678
0.104566	0.123291
0.110322	0.590035
0.118261	0.00880649
0.121415	0.151472
0.120081	0.958146
0.117887	0.327602
0.108306	0.498447
0.101703	0.221924
0.0979619	0.00704519
0.0682302	0.0035226
0.00437742	0.0598841
0.00426552	0.39277
0.00517182	0.188459
0.109526	0.0017613
0.0941427	0.0246582
0.100186	0.0704519
0.1001	0.100394
0.0898045	0.0598841
0.113189	0.0035226
0.103515	0.509015
0.103697	0.329363
0.0927957	0.287092
0.0886433	0.898262
0.0850313	0.558332
0.0759718	0.0581229
0.0655205	0.00880649
0.0611793	0.0193743
0.00253412	0.262433
0.00232182	0.36635
0.073484	0.0299421
0.0747592	0.0986327
0.0875243	0.0616454
0.0871361	0.169085
0.0819168	0.0669293
0.0829384	0.0968714
0.0935755	0.132097
0.0938119	0.170846
0.085451	0.0246582
0.0739983	0.436802
0.0739816	0.209595
0.0713587	0.0017613
0.0788346	0.0563616
0.0848727	0.0845423
0.0782636	0.553048
0.0739882	0.128575
0.0618107	0.0035226
0.0566971	0.0387486
0.0505218	0.0158517
0.00530904	0.0035226
0.00609604	0.0845423
0.0103404	0.776733
0.0100847	0.0369873
0.00264532	0.0722132
0.00250874	0.119768
0.0689959	0.0035226
0.0659737	0.0669293
0.0717056	0.0757358
0.0701179	0.0951101
0.0699335	0.107439
0.0692522	0.0493164
0.0755592	0.0493164
0.0824569	0.0052839
0.0774861	0.065168
0.0250579	0.199027
0.0211188	0.327602
0.00516933	0.401576
0.00536479	0.762642
0.00593035	0.0493164
0.00595788	0.535435
0.0063353	0.0387486
0.00617335	0.693952
0.0063353	0.13562
0.0106116	0.128575
0.0106116	0.898262
0.0718775	0.00704519
0.070146	0.035226
0.0684583	0.035226
0.0567975	0.0704519
0.05226	0.315272
0.0487228	0.17613
0.0274912	0.354021
0.0225274	0.167323
0.0050952	0.299421
0.00516933	0.413905
0.00574221	0.00704519
0.00617335	0.146188
0.00617335	0.28533
0.0106116	0.0739745
0.0106116	0.154994
0.00351474	0.382202
0.00342489	0.0598841
0.00587781	0.280046
0.00587781	0.547764
0.061245	0.0493164
0.0699742	0.139143
0.055513	0.0722132
0.0537278	0.445609
0.0517806	0.0475551
0.00223291	0.586512
0.00229149	0.281808
0.0055554	0.195504
0.00576231	0.0739745
0.00342489	0.452654
0.00351474	0.385724
0.00351474	0.202549
0.00603201	0.399815
0.00603201	0.523106
0.0547817	0.0193743
0.054141	0.0334647
0.054598	0.236014
0.00229149	0.0158517
0.00229149	0.0810197
0.00329907	0.0317034
0.00542587	0.232491
0.00543309	0.69219
0.00572602	0.0281808
0.00617335	0.105678
0.00617335	0.412144
0.00342489	0.0405099
0.00587781	0.200788
0.00587781	0.355782
0.0548812	0.427996
0.0557505	0.0898262
0.0584202	0.28533
0.0634705	0.646397
0.0582443	0.35226
0.053695	0.17613
0.054887	0.530151
0.0550093	0.810197
0.00218366	0.561854
0.00540566	0.280046
0.00550481	0.0369873
0.00617335	0.170846
0.00617335	0.167323
0.052802	0.464983
0.0552536	0.0052839
0.0541754	0.0334647
0.0511764	0.0792584
0.0489503	0.405099
0.0502668	0.847185
0.0541365	0.250104
0.041565	0.331124
0.0364326	0.132097
0.00145139	0.0422712
0.00698568	0.0228969
0.00698568	0.0898262
0.0205494	0.0863036
0.0492233	0.419189
0.0504229	0.889456
0.0521887	0.0281808
0.036866	0.191982
0.0320587	0.498447
0.00698568	0.0616454
0.0068071	0.674577
0.016517	0.128575
0.015591	0.0299421
0.0182443	0.355782
0.0436192	0.459699
0.0460243	0.452654
0.0364111	0.445609
0.0333788	0.0510777
0.00698568	0.568899
0.0068071	0.162039
0.0150229	0.0105678
0.0174463	0.375157
0.0408728	0.146188
0.0375302	0.0281808
0.0323313	0.859514
0.028492	0.51606
0.0068071	0.0616454
0.0068071	0.0933488
0.0459455	0.604125
0.0242698	0.438563
0.0209402	0.783778
0.0221485	0.0563616
0.00663878	0.0158517
0.0068071	0.475551
0.0068071	0.140904
0.00494356	0.346976
0.00481718	0.0951101
0.048822	0.327602
0.0491208	0.137381
0.0308576	0.207833
0.025291	0.658726
0.023171	0.255388
0.02315	0.0722132
0.0248964	0.142665
0.022142	0.450892
0.00752623	0.035226
0.0125796	0.133859
0.010521	0.0281808
0.00663878	0.0158517
0.00663878	0.0581229
0.00494356	0.549525
0.00469807	0.0140904
0.000467565	0.177891
[truncated: 75,797 more rows]

## Sheet: Fig1H_GlcNAc
Density	Vol
0.57341	7.52427
0.659435	24.165
0.768699	23.7705
0.865486	19.6984
0.885885	23.4182
0.826692	23.9396
0.815789	19.8674
0.767746	24.2073
0.767663	12.8363
0.743572	1.57812
0.474762	0.0845423
0.463181	2.77581
0.563247	12.2727
0.765522	21.9528
0.93583	23.4746
0.976139	24.1791
0.966397	24.0241
0.944937	23.4746
0.860894	24.2496
0.754721	23.0941
0.560119	20.0929
0.358224	11.54
0.294385	4.72028
0.449357	18.8388
0.719212	24.1932
0.745155	24.32
0.602767	12.6673
0.402651	3.45215
0.538144	18.0216
0.812079	24.3482
0.971445	24.3482
0.937348	23.39
0.884512	18.2752
0.677771	16.5844
0.539636	4.22712
0.726205	3.48033
0.728665	22.8405
0.802328	23.6859
0.85213	11.2723
0.853586	22.4601
0.809217	23.6014
0.833476	11.2864
0.816579	22.4601
0.83073	24.1932
0.742313	18.0921
0.627142	5.81933
0.502151	6.90429
0.650094	18.867
0.856049	24.1368
0.946727	24.0946
0.94623	24.3059
0.871036	20.6706
0.686232	23.8409
0.591979	12.1882
0.43671	0.422712
0.248737	0.338169
0.195401	7.6229
0.504323	0.464983
0.674264	9.6801
0.703417	24.2636
0.604357	15.3303
0.633033	10.3142
0.828741	24.3482
0.971971	24.3482
0.965504	22.1219
0.935436	19.7688
0.778626	24.32
0.542071	16.2885
0.319425	1.45131
0.833344	17.0494
0.840654	23.9396
0.866613	24.2214
0.888407	23.9255
0.872965	24.2777
0.86026	18.0357
0.860839	18.0075
0.880802	24.3482
0.94083	24.3482
0.849154	24.3482
0.688685	20.262
0.5147	3.86077
0.448031	0.0563616
0.538008	6.4534
0.68547	21.0792
0.846626	24.2777
0.888291	24.3482
0.803431	22.1501
0.648597	8.10197
0.574409	0.0140904
0.247018	0.126813
0.20541	2.07129
0.480083	2.81808
0.621235	3.73395
0.754139	21.0933
0.688291	21.0792
0.639906	6.4534
0.65386	23.5591
0.846928	24.3482
0.98486	24.3482
0.979295	24.3059
0.975446	24.2496
0.883376	24.3482
0.584813	24.2777
0.316045	13.1604
0.88945	24.3482
0.858958	24.3482
0.827985	24.3482
0.832622	24.3482
0.819569	24.3482
0.782101	22.3333
0.724113	21.1074
0.750475	23.9114
0.850383	23.9818
0.912033	24.3482
0.794667	24.3482
0.480733	22.1642
0.354115	0.267717
0.636216	1.14132
0.763274	17.2325
0.831162	23.1505
0.78289	19.9943
0.734947	6.94656
0.628503	16.5562
0.516592	17.6975
0.452357	5.74888
0.486127	1.36677
0.508185	23.221
0.733413	20.2479
0.863946	20.572
0.806677	24.3482
0.683955	23.8691
0.708416	23.1928
0.842639	24.3482
0.920914	24.2777
0.948389	24.3482
0.960747	24.0664
0.835358	23.9537
0.565778	16.8521
0.335405	4.22712
0.712117	24.1509
0.691138	16.4858
0.675933	13.7381
0.616694	18.8811
0.545282	23.2069
0.547398	13.245
0.541064	8.83467
0.568444	8.6515
0.682101	13.5127
0.800371	22.0937
0.798702	24.01
0.542198	17.9512
0.358072	0.676339
0.555728	1.93038
0.699212	18.7966
0.79487	12.8927
0.811454	21.6851
0.794946	22.9673
0.788106	24.1368
0.637352	24.3482
0.472687	11.2441
0.317848	0.169085
0.474651	4.59347
0.677758	9.18693
0.745398	23.7282
0.839114	22.8405
0.846441	22.5869
0.726362	24.3482
0.623232	20.107
0.684025	8.14424
0.749478	21.6569
0.805008	23.7846
0.78537	22.9955
0.743983	24.2777
0.645722	19.0784
0.471806	8.17243
0.541599	9.51101
0.561743	0.591796
0.421347	0.0704519
0.367146	1.08496
0.509791	3.11398
0.649015	23.0096
0.678437	23.6155
0.540086	7.327
0.395873	5.14299
0.551125	22.7982
0.717946	24.3341
0.749038	20.8115
0.759606	2.83217
0.728403	23.1223
0.695942	24.1227
0.618724	12.9913
0.463671	1.22586
0.38104	8.84876
0.569743	24.1509
0.807606	19.5434
0.828677	21.6851
0.801894	15.9644
0.704489	12.1882
0.566728	12.2164
0.499351	8.38378
0.617335	10.1028
0.628263	24.1509
0.656295	24.1227
0.612335	12.1741
0.540575	10.2014
0.452116	3.76213
0.420729	7.01701
0.473963	0.225446
0.602832	19.3884
0.594919	19.4729
0.484139	0.0140904
0.413749	9.49692
0.603455	24.1791
0.781753	22.9814
0.721278	10.6101
0.644323	3.19852
0.556445	10.5396
0.494714	8.42605
0.381057	12.2023
0.603918	23.221
0.825643	23.855
0.774867	23.0096
0.647666	3.56487
0.468191	1.0286
0.448545	0.591796
0.417482	6.07296
0.544447	19.7406
0.628333	24.3482
0.604313	17.0776
0.410024	7.94698
0.263111	10.2296
0.194995	0.563616
0.202473	0.0140904
0.410532	3.45215
0.361608	10.3001
0.30262	0.394531
0.574423	7.21428
0.535154	2.83217
0.381714	0.309989
0.414911	1.00042
0.591171	4.15666
0.646529	16.8521
0.570892	15.4853
0.440637	0.774971
0.323302	14.8513
0.552377	19.3038
0.681247	13.6113
0.599625	3.67759
0.379537	3.94531
0.553675	15.4431
0.683283	20.4592
0.595595	22.8123
0.537794	7.14383
0.384582	3.11398
0.468328	12.4982
0.618038	22.9532
0.723348	23.39
0.649386	12.9068
0.482022	14.809
0.297241	7.51018
0.211244	0.591796
0.406037	2.15583
0.488209	9.3842
0.555756	20.2761
0.484697	20.6847
0.365165	2.24037
0.717447	22.3614
0.68051	14.3581
0.471826	12.8363
0.317892	3.87486
0.339071	1.66267
0.470763	20.9383
0.672734	23.4887
0.71172	21.1779
0.639965	1.54994
0.445133	12.0332
0.535329	21.4033
0.542475	13.5268
0.491934	0.154994
0.525246	2.40946
0.657169	3.04352
0.602715	5.43889
0.55125	1.54994
0.559823	3.88895
0.60721	9.48283
0.716555	15.584
0.803339	22.8264
0.837479	14.4849
0.768865	17.5284
0.733086	18.8248
0.633202	19.4447
0.58794	8.80649
0.635238	8.45423
0.67067	22.7419
0.736564	22.8969
0.668289	10.906
0.479176	0.0140904
0.24784	0.803152
0.197667	0.0845423
0.249593	0.535435
0.342224	4.86118
0.396499	3.04352
0.344347	0.71861
0.848858	23.8691
0.713142	22.6855
0.539241	13.9354
0.363331	0.535435
0.434186	10.6946
0.6508	24.32
0.857361	24.3482
0.769233	22.3896
0.653443	0.774971
0.202206	0.479073
0.334053	7.79198
0.42653	17.0635
0.495086	7.66517
0.391736	0.183175
0.420934	0.450892
0.502421	1.09905
0.58125	15.8517
0.678066	12.6673
0.70034	16.0771
0.706964	16.0067
0.718499	19.5434
0.782982	23.9678
0.887619	19.9943
0.898215	23.5591
0.910735	21.2201
0.914561	19.642
0.88741	22.601
0.836147	23.8409
0.814792	23.376
0.839022	23.2914
0.883631	24.3482
0.874473	23.0237
0.789869	11.1173
0.611367	3.79031
0.39745	22.3333
0.36225	13.6818
0.303121	0.253627
0.345669	3.14216
0.42933	20.5579
0.538581	22.9814
0.555878	18.8388
0.511769	16.993
0.400194	4.26939
0.748129	18.9798
0.596898	15.8658
0.492298	5.74888
0.344017	0.112723
0.336481	0.450892
0.527359	15.7953
0.764735	24.3482
0.97176	24.3482
0.843218	24.3482
0.69163	12.3432
0.445832	1.80357
0.26679	0.154994
0.355607	1.18359
0.3866	4.19894
0.345462	0.71861
0.275247	0.0140904
0.382982	3.98758
0.442753	2.07129
0.543264	6.04478
0.562979	12.6673
0.680781	17.8807
0.774588	21.4315
0.826339	23.9396
0.848435	23.0237
0.876096	22.136
0.914051	22.9955
0.933341	22.446
0.962254	23.8268
0.958474	23.6578
0.955831	23.9114
0.955483	24.2073
0.96696	22.601
0.976026	24.3341
0.965894	23.0237
0.951426	23.545
0.966914	24.3482
0.943705	24.3482
0.869789	24.3482
0.818665	21.6851
0.713262	23.2491
0.665824	17.1903
0.525365	16.838
0.367785	8.69377
0.299767	0.0986327
0.504019	8.76422
0.671783	24.1368
0.838975	24.3482
0.875794	23.9396
0.699467	24.0946
0.465268	20.4733
0.379168	1.88811
0.311619	0.0140904
0.546573	7.53836
0.420604	0.183175
0.31084	11.5541
0.335978	11.1173
0.464857	5.1289
0.58854	12.2586
0.790888	24.3482
0.960445	24.1791
0.886599	24.3482
0.664016	23.235
0.440955	17.6693
0.344325	0.563616
0.26178	0.126813
0.33535	0.0563616
0.517946	8.10197
0.58013	21.4456
0.668259	20.3465
0.761303	21.9528
0.811825	24.0382
0.889242	22.8546
0.938558	23.39
0.963506	23.9678
0.973707	21.8542
0.969047	24.3482
0.976026	22.1642
0.976884	23.545
0.982495	24.0664
0.984326	24.3482
0.982356	24.3482
0.976235	24.2777
0.982866	23.8128
0.985787	24.2073
0.974658	24.3482
0.963784	24.3482
0.953559	21.9528
0.957918	24.3482
0.96761	24.3482
0.956504	23.1646
0.940691	24.165
0.890795	24.2073
0.748458	24.2355
0.615789	13.5831
0.467099	4.90346
0.404244	0.859514
0.553088	20.107
0.828542	24.3482
0.976582	24.3482
0.942894	24.3482
0.77118	21.4456
0.600921	20.2056
0.520798	5.10072
0.505573	7.31291
0.409873	5.05845
0.414708	0.676339
0.293258	0.154994
0.255473	7.79198
0.307995	7.31291
0.42924	6.07296
0.484097	12.6673
0.710294	19.0079
0.81565	24.3482
0.807674	22.4601
0.63715	11.8077
0.460004	8.34151
0.416013	1.77539
0.388961	10.1874
0.410882	4.05803
0.449423	0.169085
0.43246	9.49692
0.587088	8.10197
0.679597	23.0378
0.828588	23.8973
0.919731	23.7
0.937793	23.4464
0.957941	24.3482
0.975887	24.3482
0.982889	24.3482
0.986204	24.2636
0.990471	23.9959
0.980965	24.32
0.980524	24.2918
0.982472	24.0523
0.987596	23.855
0.988662	24.3482
0.988059	24.2073
0.984999	24.3482
0.987827	24.0241
0.993601	23.4323
0.975214	24.3482
0.944841	23.4887
0.921447	18.402
0.915581	23.3619
0.947902	24.3341
0.979434	24.2355
0.989543	24.3059
0.981567	24.3482
0.940505	24.3482
0.771806	22.0515
0.592163	15.9785
0.462293	0.408621
0.572759	13.2027
0.743056	24.1368
0.912126	24.3341
0.913425	24.3482
0.839624	18.6416
0.730536	4.29757
0.736575	14.3863
0.682866	22.7982
0.481521	22.1219
0.328565	3.33942
0.612389	2.26855
0.608092	24.1227
0.605124	16.063
0.39269	6.94656
0.459769	14.2031
0.526959	3.59305
0.63406	9.94781
0.670693	21.9246
0.789219	21.8683
0.892696	24.2636
0.972177	24.2918
0.982124	23.9114
0.980802	24.3341
0.981591	24.3482
0.978669	24.2918
0.981962	23.855
0.991398	24.3482
0.991537	24.3341
0.994227	23.9678
0.991468	24.1509
0.991792	24.1791
0.99214	24.3482
0.992511	24.3482
0.991537	23.2914
0.986599	24.2777
0.985115	24.3482
0.994366	24.2636
0.985694	24.3482
0.94032	24.3482
0.899142	22.1501
0.891305	19.2616
0.909854	19.022
0.933527	24.3341
0.978437	24.3482
0.994111	24.3482
0.986413	23.9959
0.915627	22.9673
0.752887	22.7419
0.658961	13.5409
0.590714	8.08788
0.683909	10.5819
0.836031	20.417
0.903942	22.4883
0.879898	21.1215
0.81763	17.9371
0.756643	23.6578
0.678066	24.3482
0.462254	22.601
0.324694	3.84668
0.366807	1.74721
0.425736	19.332
0.509367	9.80691
0.57109	0.479073
0.503012	11.9768
0.44989	5.81933
0.200449	0.154994
0.368421	2.74763
0.550777	6.42522
0.740784	16.6689
0.795572	24.01
0.89796	24.3482
0.961025	24.3482
0.975864	23.7423
0.98326	22.9955
0.987317	24.1791
0.984721	24.3482
0.979968	22.0937
0.978878	23.0519
0.977579	24.0382
0.986993	24.2636
0.990077	24.3482
0.992163	24.3059
0.992256	24.1932
0.988732	24.3482
0.990842	24.1932
0.990865	24.3482
0.991004	24.3482
0.98057	23.4746
0.979573	24.3482
0.979411	24.3482
0.985671	24.3482
0.966775	24.01
0.897913	24.3059
0.862323	23.8409
0.862393	16.5562
0.916439	22.446
0.953026	24.3482
0.990007	24.0805
0.991027	24.165
0.985439	24.2355
0.90051	23.9255
0.773615	24.2214
0.670693	21.5724
0.72402	7.15792
0.78224	23.8409
0.831927	23.3055
0.812659	24.2636
0.758845	24.3482
0.738581	19.2334
0.682386	10.1592
0.495501	5.22753
0.306061	0.0986327
0.322003	0.0845423
0.415349	14.344
0.570995	23.1505
0.687039	24.165
0.659958	11.8218
0.442365	0.0140904
0.327043	2.02902
0.192617	0.154994
0.321689	0.7327
0.375701	18.3739
0.553327	20.1915
0.80058	24.3482
0.921169	24.3482
0.984489	24.3482
0.983283	24.32
0.985045	23.5732
0.984535	24.2636
0.990123	24.2073
0.987596	24.0664
0.980872	24.1087
0.978414	23.8832
0.978924	23.5873
0.984605	23.2069
0.990262	24.3482
0.986552	24.3341
0.987109	24.3482
0.982912	24.3482
0.980501	22.7842
0.986946	24.1368
0.98384	24.3341
0.977232	24.3482
0.976096	17.5848
0.97278	24.0523
0.976513	24.3341
0.972038	24.2918
0.929237	24.2355
0.859819	16.4998
0.838141	23.9678
0.869325	22.1078
0.951171	23.7
0.975122	24.32
0.976096	24.3482
0.986784	23.4605
0.98275	24.3482
0.940714	24.1932
0.852469	22.5305
0.806677	21.9246
0.781266	24.2636
0.799538	14.9358
0.755205	13.9072
0.72613	13.0477
0.699584	18.2752
0.63346	16.6689
0.46537	13.5127
0.310062	0.662248
0.395577	0.267717
0.431486	10.1169
0.52569	21.6851
0.677997	20.5579
0.721006	24.3482
0.679202	22.6433
0.611589	9.70828
0.531509	0.634067
0.47814	8.62332
0.561068	0.71861
0.590563	6.24204
0.729191	19.2897
0.901878	24.3482
0.974125	24.3482
0.988036	23.2914
0.977139	23.0519
0.976165	23.7423
0.981938	24.3482
0.992256	24.3059
0.986668	24.3482
0.982379	23.6859
0.983979	24.3341
0.984303	22.8687
0.983654	24.3482
0.988871	24.3482
0.983469	24.3482
0.9837	24.165
0.982263	21.3047
0.977997	24.165
0.982982	24.3482
0.983098	24.01
0.972873	24.3482
0.974959	23.4182
0.970786	23.8973
0.981683	24.01
0.972965	22.0796
0.91354	24.0382
0.897846	11.5823
0.870925	14.8654
0.888059	24.3482
0.946882	24.2918
0.971319	22.6573
0.9722	24.1368
0.983863	24.1368
0.984697	24.3341
0.978437	24.2214
0.957361	23.5732
0.915511	24.1227
0.86223	20.417
0.822698	13.2168
0.742326	4.97391
0.706798	5.70661
0.668467	20.5156
0.620821	21.1074
0.445711	15.4853
0.305396	0.760881
0.525168	0.915875
0.541663	2.97307
0.59483	14.2172
0.635428	23.8128
0.669627	22.4601
0.630082	11.7655
0.670415	15.274
0.710596	23.6155
0.698609	24.2355
0.657686	21.4174
0.650939	22.7701
0.721841	18.7543
0.672646	18.8529
0.720543	24.2214
0.871018	24.3482
0.977463	24.3482
0.983515	24.1791
0.975446	22.6433
0.976582	22.7842
0.980872	24.01
0.988824	24.1791
0.981822	24.3341
0.983492	24.32
0.98377	24.2355
0.984048	24.32
0.986274	24.3341
0.989868	24.3482
0.988384	24.32
0.985208	24.1368
0.987387	23.7
0.982448	23.6578
0.984257	23.7282
0.988523	24.3482
0.982588	24.2214
0.976443	23.9818
0.977348	24.3482
0.989543	24.3482
0.989613	24.3482
0.934384	24.2355
0.866427	20.8538
0.859008	21.981
0.897867	21.8542
0.958915	24.1087
0.978947	23.9396
0.977719	23.8973
0.983376	24.3482
0.99214	24.0946
0.977672	24.1227
0.976559	22.8405
0.968467	23.235
0.936749	24.3482
0.86026	24.2073
0.798957	18.2893
0.751797	21.2342
0.710642	15.2881
0.664503	2.76172
0.563852	0.0845423
0.710613	9.34193
0.706562	18.5711
0.802759	24.2073
0.846812	24.3482
0.698447	23.6014
0.53973	9.99009
0.420284	1.54994
0.523255	22.4742
0.607211	23.7705
0.670276	23.221
0.737839	23.855
0.741572	24.3482
0.703918	14.1045
0.72256	12.5264
0.833156	24.1227
0.966265	24.3482
0.980153	24.3482
0.969093	24.2073
0.968236	23.3337
0.977348	23.7282
0.983353	24.32
0.985741	24.1087
0.982796	23.1787
0.976304	24.2073
0.983028	23.235
0.986483	22.6292
0.99214	24.3482
0.995711	24.3482
0.990146	24.2073
0.98384	24.3341
0.986668	24.3482
0.987572	24.3482
0.988222	24.3341
0.984326	24.3482
0.982332	24.3482
0.979944	24.3482
0.981498	24.3482
0.99061	24.3482
0.966914	24.3482
0.908903	23.9678
0.852104	14.4849
0.849148	21.051
0.874403	24.3482
0.951588	24.3482
0.985393	24.2214
0.993392	24.2073
0.994899	23.9114
0.982541	24.1227
0.967331	24.2214
0.948968	23.7564
0.944401	24.3482
0.943867	24.3482
0.90677	24.2918
0.838117	24.3482
0.796313	24.3482
0.692233	24.0664
0.573003	6.86202
0.139977	0.0563616
0.194769	1.9022
0.238843	2.6349
0.224546	0.507254
0.183476	0.408621
0.747026	22.5305
0.80179	21.6428
0.823858	23.8832
0.755924	24.1791
0.613812	11.8359
0.451154	2.24037
0.336283	0.36635
0.303849	13.724
0.407257	6.80566
0.573499	1.38086
0.537375	20.9383
0.55604	24.2073
0.613383	7.31291
0.664687	18.5993
0.775771	23.6578
0.927591	24.3482
0.982634	24.3482
0.977719	23.9114
0.975145	23.7141
0.978623	23.4887
0.979944	24.3482
0.980269	23.0237
0.977255	23.7564
0.979365	23.9678
0.983863	24.1368
0.985068	23.8128
0.990123	24.3482
0.988964	24.2918
0.98173	23.7423
0.98166	24.2355
0.984303	24.2636
0.991259	24.0523
0.988314	23.545
0.983469	24.3059
0.98173	20.8397
0.980988	21.4315
0.978298	23.2632
0.984512	24.1227
0.968815	24.3482
0.905541	24.01
0.815882	18.1625
0.770888	10.0464
0.775609	19.4025
0.837259	24.3482
0.935034	24.3059
0.950522	24.3482
0.96543	24.32
0.97067	24.2918
0.936981	21.8119
0.906724	22.3614
0.906515	24.3482
0.937654	23.1787
0.927892	24.2496
0.923742	23.9959
0.920218	24.2777
0.85502	24.3482
0.702272	23.4323
0.567888	13.569
0.372991	3.08579
0.134234	0.789062
0.190953	3.53669
0.266093	4.70619
0.262127	0.704519
0.206237	1.3245
0.150635	0.0422712
0.675177	11.7232
0.68203	8.27106
0.62557	16.8239
0.552622	11.2582
0.508519	0.112723
0.31611	0.126813
0.299673	15.2881
0.360978	20.6988
0.461826	6.34067
0.576982	15.1049
0.74083	12.9772
0.876606	23.6859
0.959773	24.0241
0.988801	23.2491
0.985602	23.3055
0.986204	24.3482
0.985416	24.3341
0.980849	22.8687
0.981846	24.2496
0.979249	23.5732
0.984558	24.2496
0.987109	24.3482
0.991444	23.8409
0.983005	24.3341
0.980223	24.0523
0.977765	20.2479
0.981034	24.3482
0.983283	24.3482
0.984558	24.3059
0.979828	23.9818
0.976791	24.3482
0.978066	24.3482
0.977997	23.855
0.980733	23.9537
0.978321	23.0378
0.927869	24.3482
0.815163	24.3482
0.754491	14.7667
0.743484	7.20019
0.786622	17.1762
0.857416	19.3884
0.866126	21.206
0.880362	21.9106
0.890355	24.3341
0.899444	23.5732
0.895757	12.9209
0.893508	19.7829
0.912474	22.5446
0.909738	24.2777
0.891912	10.0183
0.910155	22.2065
0.934848	24.2918
0.88319	23.2914
0.741062	24.1368
0.507744	22.0655
0.391034	1.45131
0.126641	0.183175
0.192245	0.295898
0.244223	0.760881
0.259487	0.634067
0.227032	0.0704519
0.582136	5.01618
0.602508	0.324079
0.559928	0.0563616
0.183001	0.944056
0.216729	1.74721
0.457283	0.211356
0.536362	6.93247
0.709506	9.34193
0.830396	24.2355
0.934245	24.3482
0.987943	24.3482
0.989427	24.3482
0.988778	24.3482
0.988964	23.4887
0.986993	24.2355
0.980547	23.1082
0.980408	24.3482
0.983445	23.6296
0.98326	24.32
0.985393	24.3482
0.986065	24.3482
0.979991	24.2636
0.981521	23.8128
0.982147	23.3478
0.984999	24.3482
0.981359	24.1368
0.986923	23.0378
0.985463	24.2918
0.987155	24.2636
0.987364	24.3482
0.978553	24.3482
0.977023	21.2483
0.976049	24.0664
0.922119	24.3482
0.824252	23.2773
0.805078	23.235
0.825481	24.0523
0.809297	23.2491
0.808753	18.3739
0.802319	16.1053
0.817528	23.6296
0.894273	19.9661
0.893995	21.8824
0.911649	20.0224
0.93879	23.8409
0.89629	24.3482
0.873012	23.5732
0.871108	15.2317
0.940645	20.8538
0.974357	24.1791
0.941757	24.2918
0.698284	24.3059
0.499791	6.73521
0.129842	0.0704519
0.188178	0.563616
0.200358	0.0281808
0.627263	21.0229
0.580357	20.2197
0.484097	11.075
0.474711	2.04311
0.584674	21.7837
0.767146	22.5869
0.932645	24.3482
0.980246	24.3482
0.985949	23.9255
0.98843	24.3482
0.988454	23.5591
0.980802	23.6859
0.982634	24.1509
0.982263	22.6573
0.979759	24.2777
0.983909	24.2496
0.986993	24.2073
0.989845	23.6578
0.989775	24.32
0.986135	23.9537
0.985115	24.3059
0.98173	24.3482
0.979481	24.2777
0.983422	23.7846
0.982286	24.2918
0.980733	24.3482
0.985764	24.1791
0.97911	23.7705
0.98057	22.5869
0.983306	24.1227
0.982866	24.1791
0.963598	24.2918
0.928727	23.855
0.917621	23.221
0.864943	24.3341
0.782866	19.9943
0.761565	9.39829
0.808069	23.3196
0.917737	23.3619
0.929701	24.3482
0.949525	23.7141
0.961512	21.1779
0.944841	23.376
0.877255	18.1907
0.869882	24.32
0.915187	23.8832
0.951913	24.1227
0.982935	24.32
0.791213	24.1227
0.55073	10.9482
0.102094	0.394531
0.107197	1.28223
0.826619	9.25738
0.766191	24.3341
0.602064	22.6151
0.507999	1.69085
0.286274	5.29799
0.248412	10.0183
0.170486	2.24037
0.292944	0.112723
0.456199	13.1041
0.682495	20.6142
0.845792	24.1791
0.945908	21.4315
0.972618	24.3482
0.985022	24.3482
0.991282	24.1932
0.986552	23.9114
0.986715	23.9537
0.98224	23.3619
0.979481	24.0805
0.984048	24.2214
0.981475	24.3482
0.984048	24.2918
0.988268	24.3482
0.991097	24.3482
0.986784	23.39
0.984535	24.2636
0.985787	23.5591
0.982124	24.1509
0.980315	23.7705
0.975238	24.3341
0.975423	24.0664
0.980385	24.0664
0.98115	23.3619
0.984512	23.9114
0.984326	24.3482
0.985926	24.2777
0.976003	24.2918
0.979573	22.3896
0.92089	24.1932
0.782472	22.3333
0.734814	9.03194
0.78384	24.3482
0.941317	24.3482
0.98435	23.6014
0.982193	24.3059
0.974913	24.3482
0.953884	24.01
0.933874	22.8828
0.889195	23.7282
0.90415	22.5023
0.90262	22.5305
0.888361	24.2073
0.72358	24.2496
0.492604	13.3013
0.908792	20.2479
0.906262	24.1227
0.723881	24.3482
0.531278	6.70702
0.331417	5.87569
0.289566	19.1347
0.210817	11.0328
0.131362	0.0704519
0.339432	1.23995
0.516911	10.2296
0.713958	23.9396
0.89942	21.206
0.963853	24.2918
0.987874	24.2636
0.987433	24.3482
0.990192	24.2214
0.986715	24.2918
0.985857	24.3341
0.989775	23.9114
0.987225	24.1509
0.98006	24.2636
0.980014	23.6719
0.982031	23.7282
0.988801	24.3482
0.989103	23.8691
0.985903	24.3059
0.985834	22.1783
0.982332	24.3482
0.983399	22.5305
0.976606	23.5028
0.975145	23.545
0.976953	24.2355
0.979782	24.2918
0.980454	24.2918
0.984489	24.1509
0.986135	23.9114
0.983214	23.5028
0.984721	24.3482
0.925759	24.3482
0.802829	17.3312
0.727058	6.14341
0.734199	23.6437
0.898887	23.8691
0.966613	24.3482
0.993207	24.3059
0.987758	24.3482
0.973476	24.1932
0.965592	20.4592
0.934454	22.9814
0.892326	23.8832
0.837955	19.5856
0.798052	19.3038
0.669928	19.4729
0.524067	15.4853
0.391389	2.66308
0.277695	10.9201
0.170624	16.218
0.146175	0.915875
0.91804	24.165
0.936256	20.7692
0.775585	24.1227
0.577403	6.90429
0.362115	0.225446
0.342224	2.7899
0.280478	19.0079
0.191746	18.4584
0.146852	0.324079
0.454758	3.53669
0.607721	22.6996
0.867169	24.3059
0.966798	24.2636
0.982309	23.7
0.986854	24.0241
0.993601	23.2914
0.993137	24.0664
0.990958	24.3059
0.995247	24.3341
0.994273	23.8691
0.978762	24.3482
0.968583	23.8691
0.97285	23.9114
0.983329	24.1227
0.992581	24.3059
0.987364	24.2355
0.98894	24.3482
0.983747	24.3341
0.984721	23.6155
0.97431	24.3482
0.968305	24.32
0.973174	24.2636
0.983098	24.2496
0.985834	24.3341
0.985138	22.0655
0.983167	23.8268
0.985208	24.2214
0.989381	24.2214
0.931208	24.2496
0.821771	22.0233
0.733411	13.0759
0.72715	22.9251
0.838813	17.4298
0.8901	24.3341
0.943983	24.3482
0.993183	23.6296
0.982495	24.32
0.969835	24.3482
0.967517	23.7564
0.918062	24.1368
0.840158	20.4592
0.808268	15.7108
0.755292	13.2168
0.661164	17.2466
0.58268	16.3589
0.481101	18.7543
0.299768	12.6391
0.180337	0.0986327
0.114475	0.324079
0.970245	24.1368
0.961276	24.3482
0.774009	24.3482
0.575099	7.7638
0.372788	0.0563616
0.365515	8.3556
0.386715	7.27064
0.192945	5.50934
0.151315	7.22837
0.131914	0.0422712
0.342668	1.38086
0.452522	0.436802
0.629237	21.516
0.825945	23.9537
0.965013	22.6855
0.983654	22.8546
0.980895	24.3482
0.9885	23.9537
0.988546	24.2355
0.988917	24.3482
0.992488	23.9537
0.988871	24.3482
0.977811	24.3482
0.971435	24.1227
0.96958	22.4601
0.976907	24.0241
0.988384	24.1368
0.98843	24.1791
0.990633	24.2777
0.988222	24.0805
0.986344	24.165
0.973244	23.3337
0.97285	23.2632
0.976768	22.6573
0.985578	24.2496
0.985926	24.3482
0.982843	24.2355
0.982402	23.5169
0.981683	24.3341
0.990239	23.0519
0.96077	24.01
0.896406	24.3482
0.81048	20.4733
0.763877	20.7974
0.796824	17.3594
0.802037	15.4853
0.847879	24.32
0.968189	23.221
0.991444	24.3482
0.983538	24.3482
0.98384	22.1219
0.964966	23.7846
0.893183	24.3482
0.84454	22.8828
0.828959	21.9669
0.823047	23.6155
0.795038	23.0519
0.769488	16.4717
0.64338	12.2164
0.532395	4.67801
0.459196	0.0704519
0.142996	1.07087
0.145769	2.97307
0.974127	22.4601
0.946031	24.3482
0.764085	24.3059
0.549849	16.1476
0.394359	0.36635
0.389188	9.79282
0.367225	7.65108
0.310244	0.0563616
0.510559	3.8044
0.499522	18.388
0.544891	7.20019
0.680709	10.7087
0.813077	21.4033
0.952863	22.5869
0.983515	24.3059
0.982703	24.3482
0.987526	24.165
0.982796	24.0523
0.988709	23.9255
0.990818	24.32
0.986529	24.3482
0.982425	23.9114
0.976397	22.6714
0.976165	22.5587
0.976327	23.6719
0.981567	24.0805
0.982727	24.3482
0.98428	23.8268
0.983909	23.7423
0.983283	24.2636
0.973499	22.3755
0.972455	24.2496
0.974357	24.165
0.982147	24.2777
0.978808	24.3482
0.976327	24.1932
0.980454	22.2346
0.983608	24.0523
0.990888	24.0805
0.985439	24.2777
0.959866	24.2918
0.925087	23.8409
0.858289	24.1932
0.776026	19.7829
0.766663	13.6536
0.810967	20.5861
0.92824	24.3482
0.992024	24.3482
0.980849	24.3482
0.983167	23.7987
0.98115	24.2636
0.962648	23.9537
0.949154	23.4182
0.943033	23.545
0.94301	20.6142
0.920983	21.8542
0.874473	24.0523
0.780385	24.3341
0.68796	15.1613
0.620027	8.41196
0.478437	2.74763
0.363228	1.69085
0.174186	3.90304
0.207855	3.6635
0.956973	23.2491
0.92974	23.1928
0.766172	23.1082
0.573522	10.8919
0.350273	1.74721
0.335682	0.71861
0.374263	5.04436
0.484097	13.5127
0.717099	13.7522
0.723186	24.1227
0.686293	18.3457
0.663042	23.2773
0.768699	24.1087
0.94287	23.7705
0.981915	24.1227
0.986715	24.3482
0.989845	24.2355
0.986923	24.3482
0.990471	22.1501
0.992812	24.2918
0.990192	24.2777
0.982796	24.2496
0.973522	24.3482
0.977997	23.8128
0.976861	23.4041
0.971087	24.3059
0.974032	22.446
0.972896	24.0382
0.976281	24.0805
0.982588	24.1932
0.983631	23.5028
0.97285	23.5309
0.972084	24.3482
0.957501	24.3482
0.959031	24.0805
0.969001	21.5442
0.983909	24.3482
0.987596	24.3341
0.988152	24.32
0.985416	24.2636
0.989566	24.1227
0.979272	24.1932
0.950267	23.3196
0.84876	23.545
0.800232	14.1749
0.83974	18.6979
0.922026	24.3482
0.977301	24.3482
0.964271	24.2918
0.960352	23.855
0.971111	24.2073
0.97802	22.4178
0.971968	22.4601
0.964039	24.2496
0.97271	24.2918
0.957361	24.0523
0.958938	24.32
0.944609	22.5587
0.888732	23.7141
0.810271	23.4605
0.686313	20.5438
0.500093	15.3163
0.185061	4.73437
0.237662	3.50851
0.965621	22.9814
0.904382	18.6979
0.713332	23.5732
0.483919	11.8218
0.52428	7.65108
0.632326	20.0224
0.754284	21.0651
0.718966	24.2636
0.641751	17.0494
0.618038	11.8359
0.726895	22.9251
0.919777	23.9678
0.987387	23.3196
0.990146	24.3482
0.993044	24.3482
0.988917	23.8691
0.986158	24.3482
0.990842	24.2355
0.991166	24.3482
0.987317	23.9959
0.979689	23.7564
0.973684	24.3482
0.986297	23.6859
0.971157	24.3482
0.971667	19.6138
0.975099	23.6719
0.976235	24.01
0.989706	24.2496
0.994319	24.2636
0.986228	24.3482
0.958034	24.1932
0.946928	23.5732
0.948551	20.1352
0.959355	23.7564
0.981289	24.3482
0.994343	24.3341
0.990123	24.3341
0.985787	23.6859
0.987712	24.2496
0.984419	23.9678
0.968838	23.9396
0.909529	21.7133
0.846279	21.2624
0.849223	22.7137
0.926385	24.3341
0.953443	24.3482
0.922374	18.9093
0.909761	20.9524
0.944725	23.545
0.972896	24.2636
0.982101	24.01
0.984976	24.3059
0.983724	24.3482
0.976791	24.2496
0.970647	24.32
0.981011	24.2073
0.974843	24.1227
0.948296	24.3482
0.876745	24.1509
0.699281	22.1642
0.607177	7.0311
0.36696	6.0166
0.0785444	0.169085
0.16966	4.31166
0.209628	2.21219
0.918429	24.1509
0.825358	23.9537
0.661132	14.5131
0.054476	0.577706
0.018123	0.169085
0.228898	1.40904
0.358743	9.46874
0.525702	8.31333
0.62476	9.34193
0.58165	15.8517
0.514925	18.7825
0.503412	3.90304
0.526154	3.56487
0.627359	20.4733
0.84025	24.2918
0.957246	24.3482
0.986413	23.1223
0.991584	24.3341
0.985602	24.0241
0.982796	24.3341
0.988755	24.2636
0.992279	24.3482
0.980199	24.3059
0.976559	21.0229
0.969859	24.2496
0.975632	24.3482
0.977394	24.3482
0.97744	24.2636
0.98108	24.1227
0.982425	24.1087
0.991769	24.32
0.993183	24.3341
0.989752	24.3482
0.96499	23.7423
0.953716	20.6001
0.950545	21.981
0.95699	24.3482
0.98697	24.3482
0.980478	24.3482
0.974728	23.3478
0.975725	22.8405
0.984466	24.3482
0.985973	24.2777
0.975493	24.2918
0.944122	22.3333
0.9	20.8538
0.901832	18.7684
0.937514	24.1791
0.898215	24.3482
0.881451	18.6416
0.856944	22.9673
0.905008	23.0237
0.971968	23.7282
0.981776	24.3482
0.991792	24.3482
0.974078	23.6296
0.969233	21.7837
0.973568	22.9392
0.978507	24.1509
0.990563	24.3341
0.989195	23.4887
0.979759	23.4887
0.888477	23.7423
0.71514	23.6014
0.52977	18.3739
0.488083	1.94447
0.19227	0.0140904
0.73499	22.0655
0.609506	22.3755
0.499856	7.39745
0.23821	0.535435
0.325431	4.49483
0.433218	2.0572
0.458697	0.309989
0.428374	0.197265
0.440806	1.21177
0.56048	11.9205
0.772826	17.0494
0.93035	23.2491
0.987109	24.32
0.981382	24.3482
0.972618	23.8832
0.969511	22.8969
0.979991	24.3059
0.996082	24.3482
0.979457	24.2496
0.976768	23.0941
0.967076	21.2906
0.975006	23.2914
0.981057	24.2777
0.977788	24.3482
0.983677	24.3482
0.990911	24.3482
0.99323	23.7141
0.991746	24.0382
0.989195	24.165
0.977185	24.3341
0.959819	24.3482
0.957987	23.2914
0.970971	23.7282
0.978553	24.3482
0.971992	24.2636
0.966288	22.9532
0.966937	24.3482
0.98275	24.3482
0.982935	24.1791
0.979573	24.2355
0.961628	22.3755
0.922722	24.2636
0.917899	20.6283
0.927939	23.545
0.900278	23.6014
0.869618	9.41238
0.813238	20.6001
0.813865	24.3482
0.911732	23.6719
0.965662	24.3482
0.980269	24.32
0.956759	22.8687
0.948435	22.5869
0.961303	24.2355
0.972594	24.165
0.970114	24.3059
0.969534	24.3059
0.980385	23.9959
0.981127	24.3482
0.926061	24.3341
0.792326	24.3482
0.641795	18.5007
0.515174	1.31041
0.506749	3.02943
0.434565	5.18526
0.360872	1.38086
0.396413	7.51018
0.419389	0.479073
0.350651	4.1003
0.491931	10.8637
0.657547	20.6565
0.869488	24.3482
0.98748	24.3482
0.982866	24.3059
0.972409	19.177
0.968073	24.0664
0.968862	24.3482
0.992998	24.0241
0.98741	24.3341
0.977997	24.2918
0.957686	24.0382
0.955692	22.5164
0.966868	24.0805
0.986715	23.7705
0.99265	24.3482
0.992511	24.3482
0.989033	24.3482
0.987688	24.2496
0.985648	24.1087
0.989566	24.3482
0.976698	24.3341
0.980223	23.7846
0.986367	22.9532
0.978831	24.3482
0.974357	23.2632
0.969812	22.0937
0.97016	23.0378
0.975261	24.3341
0.978484	24.1368
0.979457	21.3469
0.978113	24.3482
0.951287	23.9396
0.93144	22.4037
0.937607	23.4182
0.91732	21.5865
0.860617	20.4311
0.775748	13.5972
0.764317	13.4986
0.836448	21.2624
0.9099	23.9959
0.940297	24.3341
0.916021	23.2632
0.903478	21.4738
0.919291	23.9959
0.968769	24.2636
0.957153	24.3482
0.952098	22.291
0.95553	24.2918
0.970021	24.3482
0.986946	24.2214
0.959077	24.3482
0.834871	24.3059
0.692094	19.1911
0.547043	7.97516
0.379403	3.64941
0.339296	0.309989
0.384855	8.67968
0.414329	23.4605
0.424352	7.67926
0.318006	0.563616
0.438237	0.253627
0.61616	12.0614
0.815558	24.3059
0.979365	24.3482
0.984976	24.3482
0.981869	24.1368
0.976791	24.3482
0.980339	24.3482
0.989937	24.3482
0.990146	24.3482
0.972432	24.0664
0.955344	22.3192
0.9524	20.4311
0.949455	23.0237
0.978855	24.1791
0.979481	23.8691
0.988083	24.2636
0.990332	23.39
0.988477	23.1787
0.988964	24.0946
0.991723	24.3482
0.985648	24.3482
0.979295	24.2214
0.979411	24.32
0.986274	24.3482
0.98122	24.3482
0.970879	23.6578
0.968444	24.3059
0.958266	24.2918
0.968096	23.1928
0.980269	24.3482
0.975678	24.2918
0.971876	24.2918
0.960074	24.3341
0.960584	24.3341
0.949223	24.3341
0.892836	24.32
0.81521	21.8965
0.788523	11.5541
0.821675	9.69419
0.863575	20.3606
0.823881	24.2636
0.76179	24.01
0.780014	15.908
0.769951	24.3482
0.82715	24.3482
0.868537	24.3482
0.927266	20.9383
0.931672	20.9242
0.925249	22.601
0.9393	24.3482
0.980779	24.3482
0.953466	24.165
0.776513	24.2636
0.583776	20.3888
0.439444	9.73646
0.362412	0.436802
0.334652	9.821
0.364117	17.4862
0.379543	2.83217
0.307725	0.0140904
0.495896	15.3726
0.772502	23.6859
0.963019	24.1932
0.990656	24.3482
0.98275	24.3482
0.985138	24.1227
0.987248	22.446
0.987132	24.2636
0.984767	24.0382
0.97387	24.3482
0.959332	22.4742
0.94083	19.1066
0.93515	24.3482
0.949803	21.8965
0.94818	23.4887
0.953118	24.2636
0.985208	24.3482
0.989381	24.3482
0.987596	24.3482
0.984976	24.3482
0.987062	24.2918
0.988083	20.9806
0.986065	24.3341
0.99367	24.3482
0.990192	24.3482
0.983515	23.7
0.96856	23.5169
0.966937	23.1787
0.965314	23.7282
0.96907	24.2496
0.975539	24.2496
0.964572	24.32
0.955298	24.3482
0.977185	24.0382
0.983561	24.2214
0.954255	24.3482
0.878646	24.3482
0.833132	24.3482
0.851727	22.3192
0.854162	21.3047
0.743589	9.11648
0.659999	7.36927
0.465871	13.4986
0.5147	18.2611
0.71252	12.6109
0.737074	19.4588
0.824113	23.4605
0.860955	24.0382
0.890007	19.8956
0.915534	22.1219
0.900209	24.2355
0.868236	24.1791
0.729701	22.9814
0.620009	9.2292
0.522842	0.0140904
0.266444	0.0140904
0.278393	0.0281808
0.533596	8.9474
0.81368	23.376
0.958474	24.3482
0.988222	24.1227
0.993647	24.2355
0.991862	24.2918
0.989219	24.3482
0.986993	23.6014
0.988593	24.3482
0.989659	24.3482
0.95968	24.3482
0.948574	20.0506
0.939462	23.9959
0.92402	23.7423
0.928913	18.4302
0.933295	23.8268
0.954463	24.3059
0.989937	24.2636
0.988593	23.6859
0.988106	24.1932
0.987387	24.0382
0.978947	23.6437
0.972247	24.3059
0.984674	24.3482
0.988523	24.2636
0.991073	24.32
0.979133	24.3482
0.970438	23.8832
0.971041	24.3059
0.971853	24.3059
0.972548	22.7982
0.966728	17.5848
0.958103	24.3482
0.962323	24.3482
0.972015	24.3482
0.983098	21.9387
0.979086	23.066
0.956434	24.3482
0.949015	24.3482
0.84345	23.7564
0.625087	20.7692
0.433944	0.239537
0.303997	2.04311
0.305346	0.436802
0.425681	1.43722
0.530876	17.1339
0.616392	21.9528
0.687294	24.3482
0.802319	23.2069
0.869152	20.2902
0.871992	24.0382
0.836541	12.315
0.737514	11.2019
0.637197	10.4832
0.625781	5.03027
0.553576	0.549525
0.354297	0.0281808
0.546232	22.3896
0.836077	23.4464
0.967888	24.1791
0.987967	22.2346
0.992952	24.3482
0.996893	24.3482
0.990447	24.0241
0.988384	24.3482
0.988732	24.3482
0.991282	24.3482
0.977649	24.3482
0.969859	23.5591
0.965013	24.32
0.93188	24.3482
0.914445	20.5297
0.908045	20.1493
0.900232	24.3482
0.939253	23.7705
0.970299	24.2636
0.970322	24.3482
0.98268	24.3482
0.973823	24.32
0.96179	22.9251
0.973568	22.8969
0.983469	24.3482
0.988198	24.2355
0.993392	24.3482
0.986413	24.3482
0.987967	23.0519
0.983747	23.855
0.96492	24.1932
0.965314	23.6014
0.949826	22.6433
0.960793	24.1087
0.957941	24.0805
0.958729	24.3482
0.974333	23.8691
0.985463	24.3341
0.989706	23.9818
0.851658	24.0664
0.571783	18.4161
0.363947	0.915875
0.398333	1.88811
0.459008	10.441
0.581034	6.36886
0.743427	14.6963
0.845467	23.2491
0.896777	24.3482
0.872363	21.4174
0.813007	24.3482
0.76299	24.2355
0.745617	21.9387
0.750914	6.21386
0.316694	0.239537
0.539841	14.3299
0.827081	22.8969
0.970345	24.3482
0.986506	24.3482
0.975377	24.3482
0.974658	24.3482
0.984303	24.0523
0.99105	23.0378
0.991931	24.32
0.991537	24.1227
0.980617	24.0523
0.971412	24.2496
0.976258	24.3341
0.969859	24.3482
0.936518	24.3482
0.894041	19.6843
0.893369	22.1924
0.876513	23.2914
0.894482	19.7829
0.913842	24.3341
0.940714	24.3482
0.967911	24.3341
0.962717	23.8691
0.970276	22.6714
0.979712	24.1509
0.986645	24.2636
0.987549	23.4887
0.987387	24.3341
0.988454	24.3482
0.987804	24.3482
0.982332	24.3341
0.977695	22.3896
0.965871	23.6296
0.959031	21.0229
0.959054	21.2765
0.951333	23.2491
0.948435	24.2918
0.953142	24.165
0.972455	24.1509
0.847392	24.3482
0.643157	13.3436
0.408148	0.0281808
0.0768223	0.0281808
0.335563	0.0563616
0.36512	0.0140904
0.499744	1.15541
0.65891	7.04519
0.872525	21.0088
0.945119	24.3482
0.953118	24.3482
0.924646	24.3482
0.863235	24.3482
0.767312	22.9392
0.720535	7.55245
0.115287	0.493164
0.530791	12.6813
0.800788	23.376
0.967378	23.1787
0.979782	23.9255
0.947368	24.01
0.920751	23.6014
0.9409	23.8268
0.982448	24.2777
0.991213	24.3482
0.990749	24.3482
0.981753	23.9959
0.978553	22.3474
0.980478	23.8691
0.98384	24.3482
0.976745	24.3482
0.926177	24.1509
0.902179	20.6424
[truncated: 40,571 more rows]

## Sheet: Fig1H_Chitobiose
Density	Vol
0.624233	1.74721
0.767971	1.7613
0.926779	1.7613
0.486473	0.183175
0.555216	1.52176
0.917411	1.38086
0.5033	0.380441
0.550443	0.662249
0.762811	1.40904
0.833674	1.7613
0.606061	0.35226
0.0378001	0.36635
0.507723	0.126814
0.45644	1.7613
0.351716	0.408622
0.351468	0.0845423
0.855073	0.915876
0.968749	1.7613
0.739353	0.183175
0.945806	1.7613
0.530107	1.6204
0.807915	1.73312
0.55388	1.45131
0.388401	0.648158
0.059425	0.112723
0.575375	0.140904
0.221986	0.605887
0.647611	1.36677
0.00708738	0.0281808
0.910729	1.7613
0.475734	0.324079
0.459987	0.450893
0.523074	0.253627
0.708437	1.35268
0.395121	0.0140904
0.69839	1.7613
0.860963	1.29632
0.643368	1.7613
0.949347	1.7613
0.924862	1.67676
0.835785	1.7613
0.93058	1.7613
0.684241	0.154994
0.180257	0.972238
0.653718	0.211356
0.23446	0.183175
0.507444	1.1695
0.801616	1.7613
0.503563	1.38086
0.232569	1.23996
0.871574	1.7613
0.453473	1.7613
0.731428	0.972238
0.736948	1.7613
0.967155	1.7613
0.38996	0.070452
0.722419	1.54994
0.261937	0.0281808
0.421359	0.662249
0.802894	1.7613
0.675515	1.7613
0.467602	1.39495
0.47791	1.7613
0.808796	1.7613
0.655221	1.7613
0.430463	1.7613
0.786385	1.7613
0.981974	1.7613
0.697472	1.7613
0.646818	1.7613
0.913786	1.7613
0.836987	1.73312
0.455166	1.38086
0.311852	0.35226
0.922382	1.7613
0.974139	1.73312
0.571374	1.7613
0.635876	0.831334
0.863115	1.69085
0.0494955	1.21177
0.739564	1.14132
0.954927	1.7613
0.690618	1.07087
0.873864	1.7613
0.892778	1.7613
0.790499	1.7613
0.303506	1.23996
0.937196	1.7613
0.827664	1.25404
0.345758	0.972238
0.447088	1.36677
0.658717	0.760882
0.653736	0.549525
0.264233	0.154994
0.610748	1.7613
0.947041	1.7613
0.0818244	1.28223
0.960886	1.7613
0.783841	1.7613
0.575072	1.74721
0.486504	0.112723
0.282852	0.450892
0.726431	1.31041
0.192437	0.0281808
0.238882	0.154994
0.443955	0.154994
0.804609	1.7613
0.647819	1.7613
0.692377	1.7613
0.911749	1.7613
0.440837	0.464983
0.92716	1.70494
0.722767	1.7613
0.693176	1.7613
0.0335676	0.69043
0.693588	1.67676
0.784876	1.64858
0.698271	1.08496
0.699756	0.929967
0.879673	1.7613
0.616816	0.549526
0.654407	0.746791
0.50621	0.958146
0.388516	0.0140904
0.680004	1.52176
0.668429	1.7613
0.370769	0.422712
0.0299487	1.19768
0.53304	1.3245
0.795804	1.7613
0.185896	0.154994
0.979688	1.70494
0.720777	1.33859
0.541978	1.7613
0.959798	1.7613
0.457868	0.225446
0.024694	0.422712
0.598751	1.7613
0.850041	1.7613
0.875777	1.7613
0.988452	1.7613
0.817682	1.7613
0.671207	1.56403
0.463928	0.760882
0.91434	1.7613
0.597246	1.40904
0.449401	1.01451
0.779001	0.563616
0.678106	1.7613
0.76277	0.507254
0.990686	1.7613
0.769968	1.7613
0.503798	0.493164
0.572738	1.7613
0.601978	1.66267
0.360367	1.52176
0.786091	1.7613
0.757225	1.45131
0.93598	1.7613
0.401347	0.0140904
0.258576	0.33817
0.976056	1.73312
0.333477	0.944056
0.864667	1.04269
0.593862	0.324079
0.760979	1.71903
0.58597	1.25405
0.810911	1.40904
0.607645	0.0281808
0.295722	1.50767
0.82348	1.7613
0.681375	0.648158
0.356468	0.0704519
0.425864	0.183175
0.650127	1.7613
0.247338	0.0986328
0.836869	1.74721
0.319746	0.493164
0.560601	1.4654
0.514745	1.7613
0.635825	1.7613
0.301734	1.22586
0.447017	1.36677
0.330743	0.0563616
0.671492	0.380441
0.570913	0.676339
0.661449	1.7613
0.970714	1.7613
0.368659	1.25404
0.713008	1.29632
0.379892	0.154994
0.300527	1.67676
0.900067	1.66267
0.985702	1.7613
0.963215	1.70494
0.892104	1.7613
0.534669	1.71903
0.931999	1.7613
0.626573	0.648158
0.655276	1.4654
0.493305	1.11314
0.677447	1.74721
0.73019	1.7613
0.849405	1.7613
0.883479	1.7613
0.146755	0.183175
0.738928	1.66267
0.946293	1.7613
0.275503	0.0140904
0.849394	1.7613
0.411068	0.33817
0.563326	1.56403
0.933306	0.464983
0.795248	1.60631
0.507145	0.436802
0.441175	0.169085
0.662711	1.0286
0.980641	1.7613
0.56687	1.7613
0.0360121	0.0281808
0.466284	0.0281808
0.864104	1.15541
0.756247	1.70494
0.910534	1.39495
0.449069	1.38086
0.702612	1.7613
0.881761	1.7613
0.278713	0.267718
0.775697	1.50767
0.987223	1.71903
0.718479	1.39495
0.414793	0.746791
0.950471	1.71903
0.6883	1.7613
0.36737	0.140904
0.761291	1.7613
0.809082	1.7613
0.020778	0.211356
0.253317	1.7613
0.760446	0.408622
0.621927	0.577706
0.84097	1.7613
0.781112	1.7613
0.571543	1.54994
0.887725	1.64858
0.926901	1.7613
0.786272	1.74721
0.93781	1.7613
0.864797	1.47949
0.937102	1.7613
0.331453	0.986328
0.797758	0.901786
0.367697	1.31041
0.67417	1.7613
0.776764	0.591797
0.55411	1.33859
0.921853	1.7613
0.446826	0.253627
0.403903	1.7613
0.296341	0.0281808
0.90037	1.7613
0.871715	1.67676
0.794125	0.929967
0.968964	1.7613
0.488797	1.7613
0.656642	1.29632
0.43548	0.944056
0.804659	1.7613
0.441467	0.211356
0.873861	1.54994
0.713756	1.7613
0.980449	1.7613
0.761089	1.09905
0.256968	0.309989
0.933673	1.7613
0.558803	1.50767
0.85306	1.7613
0.215581	0.0140904
0.690445	0.789063
0.808628	1.7613
0.476046	1.31041
0.862224	1.7613
0.957722	1.7613
0.473363	0.929967
0.577261	1.69085
0.731084	1.7613
0.849162	0.803153
0.560666	1.7613
0.69795	1.49358
0.587158	1.54994
0.873085	0.662248
0.923629	1.7613
0.885461	1.6204
0.226137	0.112723
0.191094	0.0563616
0.59301	1.36677
0.855806	1.7613
0.898695	1.7613
0.867505	0.0986327
0.530507	1.7613
0.92923	1.7613
0.741962	1.40904
0.637073	1.7613
0.919196	1.7613
0.768351	0.619978
0.729103	1.7613
0.0227283	0.0563616
0.275786	1.66267
0.730013	1.7613
0.34459	0.253627
0.403286	0.479074
0.596232	1.7613
0.517495	0.817243
0.723162	1.7613
0.755098	1.7613
0.716577	0.0563616
0.490486	0.169085
0.794493	1.69085
0.78738	1.7613
0.538892	0.197265
0.423023	0.901786
0.517792	0.535435
0.537063	1.7613
0.617765	0.197266
0.473947	1.69085
0.429846	1.7613
0.797703	1.39495
0.889522	1.45131
0.947339	1.7613
0.767665	1.7613
0.880994	1.7613
0.79629	1.49358
0.622179	1.3245
0.886384	1.7613
0.880323	1.7613
0.366567	0.0140904
0.498487	1.14132
0.939009	1.7613
0.694642	0.662249
0.938204	1.7613
0.40438	0.0281808
0.519626	0.253627
0.729577	1.7613
0.374045	0.0281808
0.772871	1.7613
0.747038	1.7613
0.796004	0.225446
0.700308	1.74721
0.644528	1.36677
0.72054	1.29632
0.245358	0.140904
0.860216	1.7613
0.838763	1.7613
0.686391	0.887695
0.398267	0.549526
0.939968	1.7613
0.853172	1.49358
0.587803	1.40904
0.605801	1.35268
0.989259	1.7613
0.809374	1.53585
0.61559	1.7613
0.680158	1.1695
0.873314	1.7613
0.951779	1.7613
0.0613665	0.0140904
0.275535	1.01451
0.628723	1.15541
0.776352	1.7613
0.469475	1.74721
0.844349	1.36677
0.798885	1.7613
0.902248	0.7327
0.6795	0.605887
0.664512	1.7613
0.839054	1.7613
0.486444	0.704519
0.764894	0.535435
0.745558	1.36677
0.929119	1.7613
0.863275	1.42313
0.0203661	0.422712
0.492395	0.648158
0.653823	1.69085
0.75052	1.7613
0.593533	1.47949
0.720697	1.31041
0.731891	0.577706
0.833358	1.7613
0.396594	0.295898
0.518083	1.70494
0.676979	1.7613
0.518882	1.7613
0.552164	0.619977
0.318211	0.676339
0.942878	1.73312
0.875224	1.00042
0.57576	1.57813
0.849253	1.33859
0.964236	1.7613
0.590234	1.62039
0.710364	1.49358
0.54442	0.253627
0.524637	0.0281808
0.633011	1.59222
0.420244	0.422712
0.586743	1.53585
0.737622	0.0845424
0.440914	1.52176
0.375632	1.3245
0.973978	1.7613
0.880102	1.7613
0.754789	1.39495
0.7586	1.00042
0.546036	1.33859
0.682179	1.74721
0.527896	0.422712
0.401311	1.09905
0.720695	1.7613
0.855608	1.7613
0.791408	1.7613
0.931475	1.7613
0.0873437	0.0140904
0.556019	0.70452
0.84844	1.12723
0.821828	0.0422712
0.922739	1.7613
0.387926	0.183175
0.927326	1.7613
0.694749	0.972238
0.540911	1.7613
0.439176	1.35268
0.446347	0.845423
0.984935	1.74721
0.859696	1.7613
0.581937	0.450893
0.811247	1.7613
0.769613	1.14132
0.385756	1.26813
0.890397	1.39495
0.294409	0.154994
0.752897	1.7613
0.294306	0.0563616
0.41201	1.7613
0.305282	0.253627
0.517186	0.817243
0.730178	1.7613
0.314752	0.901786
0.044612	0.309989
0.892369	1.49358
0.36989	0.183175
0.415883	0.69043
0.381436	0.521345
0.310233	0.0140904
0.647971	0.0563616
0.951114	0.35226
0.725537	1.7613
0.646735	1.69085
0.606078	1.63449
0.454421	0.183175
0.750261	1.7613
0.528695	1.38086
0.739776	0.450892
0.973095	1.7613
0.534114	1.12723
0.84203	1.7613
0.790065	1.7613
0.73609	1.1695
0.393309	0.112723
0.75948	0.225446
0.375757	1.11314
0.73597	1.7613
0.650286	1.7613
0.947767	1.7613
0.820222	1.7613
0.739779	1.7613
0.669477	1.59222
0.504369	1.7613
0.769563	1.7613
0.71303	1.7613
0.298793	0.648158
0.863501	1.7613
0.783413	1.7613
0.684372	1.7613
0.909456	1.73312
0.903138	1.7613
0.234402	0.887694
0.473604	1.60631
0.896955	1.7613
0.869952	1.7613
0.673883	1.74721
0.361771	0.0281808
0.911857	1.7613
0.686315	1.7613
0.655175	0.887695
0.757549	0.380441
0.576742	1.71903
0.599176	1.6204
0.484295	0.845423
0.916161	1.7613
0.33218	1.64858
0.756017	0.0422712
0.766898	1.7613
0.191425	0.0281808
0.656058	1.28223
0.431342	0.197266
0.678132	1.22586
0.778961	1.7613
0.814442	1.63449
0.638016	1.7613
0.98273	1.7613
0.884303	0.817243
0.0287835	0.0563616
0.894512	1.7613
0.834532	1.7613
0.511846	1.12723
0.486871	0.521345
0.543654	1.73312
0.446701	0.324079
0.649836	1.69085
0.754849	1.7613
0.320584	0.676339
0.46536	1.07087
0.0327257	0.0563616
0.609235	1.7613
0.159342	0.225446
0.645104	0.944057
0.700109	1.7613
0.413917	0.563616
0.902105	1.7613
0.116395	0.0563616
0.638648	0.408621
0.876265	1.57813
0.354393	0.0563616
0.846522	1.49358
0.659092	1.63449
0.782823	1.7613
0.656087	1.7613
0.688541	1.56403
0.5562	0.972238
0.75412	1.7613
0.486877	0.380441
0.568808	1.7613
0.834916	1.7613
0.437388	0.0140904
0.854031	1.73312
0.774314	0.760881
0.469066	1.7613
0.81056	1.7613
0.952395	1.7613
0.919422	1.45131
0.560459	1.70494
0.578371	0.36635
0.834589	1.7613
0.159859	0.0422712
0.38374	0.169085
0.740816	1.35268
0.957215	1.7613
0.580515	1.7613
0.712987	1.29632
0.95218	0.986328
0.530653	0.225446
0.591482	1.7613
0.481319	1.52176
0.448024	0.944057
0.823234	1.69085
0.927266	1.43722
0.71864	1.60631
0.969817	1.7613
0.960278	1.43722
0.195506	1.52176
0.377975	0.267718
0.401186	0.789063
0.587036	0.070452
0.898666	1.49358
0.793783	1.7613
0.720637	1.7613
0.045257	0.634068
0.628281	1.70494
0.270129	0.0986328
0.901116	1.7613
0.76114	1.04269
0.60108	1.3245
0.903881	1.57813
0.619715	0.69043
0.981872	1.7613
0.763332	1.12723
0.25434	0.549526
0.801605	1.7613
0.475232	0.648158
0.935868	1.7613
0.951498	1.7613
0.600118	1.56403
0.749044	0.732701
0.767687	1.74721
0.737944	1.66267
0.186756	1.12723
0.443172	0.140904
0.555318	1.64858
0.50811	0.944056
0.829131	1.7613
0.320101	0.0140904
0.630184	1.00042
0.324846	0.38044
0.0131097	0.154994
0.548609	1.7613
0.803495	1.7613
0.812162	1.7613
0.658461	0.169085
0.587923	0.521345
0.46521	0.126814
0.957768	1.7613
0.703074	1.7613
0.335504	0.873604
0.617462	1.7613
0.782121	1.7613
0.256086	0.422712
0.771833	0.422712
0.911817	1.3245
0.560557	1.7613
0.37008	0.0281808
0.945176	1.73312
0.713639	1.56403
0.0534269	0.197266
0.522816	1.73312
0.989683	1.21177
0.751219	1.7613
0.962339	1.7613
0.603848	1.09905
0.790783	1.19768
0.732806	1.67676
0.932108	1.73312
0.611076	1.7613
0.622077	0.281808
0.696003	0.225446
0.514287	1.71903
0.704072	1.7613
0.567844	0.450892
0.554341	1.7613
0.392969	0.267718
0.542947	1.26814
0.654618	1.7613
0.909547	1.7613
0.509056	0.0281808
0.797319	1.7613
0.389841	0.591796
0.958536	1.59222
0.515071	0.33817
0.692195	1.08496
0.639181	1.60631
0.804739	1.7613
0.678739	1.7613
0.52352	1.7613
0.57346	1.52176
0.668335	0.126814
0.964019	1.7613
0.699473	1.70494
0.676084	1.52176
0.60448	0.746791
0.798174	1.7613
0.741015	1.7613
0.657398	1.74721
0.604776	0.915876
0.826122	1.3245
0.771057	1.33859
0.719907	1.7613
0.314925	0.295898
0.466881	1.7613
0.236784	0.0986328
0.825108	1.47949
0.394797	1.3245
0.611008	0.0986328
0.743323	1.7613
0.599328	1.7613
0.757985	1.7613
0.526022	1.57813
0.818194	1.73312
0.674871	1.7613
0.0166922	0.309989
0.724024	0.817243
0.841888	1.7613
0.898583	1.7613
0.737712	1.7613
0.668021	1.7613
0.616669	1.3245
0.5718	1.63449
0.526621	1.35268
0.715716	1.7613
0.792788	1.54994
0.815432	1.7613
0.595467	1.70494
0.778005	1.7613
0.799477	1.31041
0.476496	0.070452
0.838264	1.43722
0.823049	1.7613
0.668489	0.69043
0.956258	1.7613
0.941556	1.7613
0.665633	0.0563616
0.8931	1.7613
0.60445	0.845424
0.631387	1.07087
0.453138	0.281808
0.825944	1.7613
0.653931	0.183175
0.0273598	0.225446
0.694934	1.74721
0.540705	0.479073
0.347679	0.408622
0.464638	0.0140904
0.400968	0.070452
0.573139	0.718611
0.758149	1.71903
0.514876	1.11314
0.422406	0.112723
0.677452	1.60631
0.856643	1.7613
0.632974	0.0422712
0.40203	1.01451
0.320346	0.126814
0.980552	1.7613
0.725139	1.54994
0.903186	0.295898
0.437013	0.648158
0.737301	1.7613
0.466315	0.0704519
0.872167	1.7613
0.899151	1.67676
0.705176	1.7613
0.638174	1.7613
0.86363	1.7613
0.251255	0.929967
0.87594	0.309989
0.847798	1.74721
0.762464	1.7613
0.940723	1.7613
0.760952	1.74721
0.709062	1.7613
0.886205	1.7613
0.820622	1.7613
0.805274	1.53585
0.342602	1.69085
0.825385	1.7613
0.567051	1.7613
0.371654	0.140904
0.709477	1.7613
0.837728	1.71903
0.807361	1.7613
0.892892	1.31041
0.798893	1.7613
0.482304	0.817243
0.991309	1.7613
0.559063	1.25405
0.691633	0.972237
0.766909	1.4654
0.509968	1.00042
0.500315	1.54994
0.867268	0.253627
0.680551	1.7613
0.592581	1.74721
0.89455	1.52176
0.0115994	1.23996
0.868702	0.648158
0.700325	0.986327
0.522827	0.0563616
0.925318	1.7613
0.772874	1.54994
0.848717	1.7613
0.654017	0.676339
0.910828	1.59222
0.302986	0.70452
0.6113	0.0845424
0.0226998	1.29632
0.37578	1.63449
0.898746	1.43722
0.780782	0.36635
0.406914	0.140904
0.941675	1.42313
0.580094	1.69085
0.580199	0.0845423
0.73027	1.7613
0.86357	1.40904
0.621531	1.71903
0.431851	1.54994
0.986993	1.7613
0.313021	0.986327
0.252865	0.35226
0.274711	0.295898
0.892948	1.7613
0.613167	1.1695
0.696178	1.53585
0.648153	0.239537
0.573915	1.7613
0.335694	1.49358
0.298088	1.56403
0.607142	0.33817
0.220158	0.0140904
0.363628	1.59222
0.850156	1.53585
0.432329	0.493164
0.906177	1.69085
0.027919	0.450893
0.651968	1.6204
0.979031	1.7613
0.344364	0.845424
0.814244	1.7613
0.405314	0.183175
0.846619	1.7613
0.496457	1.7613
0.963829	0.35226
0.993981	1.7613
0.754678	0.648158
0.922627	1.7613
0.861805	1.54994
0.904436	1.14132
0.841678	1.28223
0.603523	0.0845423
0.939214	1.39495
0.955702	1.7613
0.467376	1.05678
0.525731	0.986328
0.91999	1.45131
0.607276	1.38086
0.787183	1.7613
0.294608	0.0845424
0.836038	1.50767
0.149531	0.648158
0.179944	0.0986328
0.89872	1.1695
0.906422	1.59221
0.589371	1.7613
0.952115	1.7613
0.857235	1.73312
0.47425	1.7613
0.654084	0.789062
0.016691	0.0281808
0.8589	1.7613
0.664066	1.7613
0.34587	1.05678
0.364628	1.7613
0.372672	1.05678
0.860533	1.7613
0.918176	1.7613
0.977608	1.7613
0.743569	1.74721
0.615032	0.0140904
0.953333	1.7613
0.986717	1.7613
0.876961	0.972237
0.508705	1.08496
0.594559	1.7613
0.469838	0.803153
0.799135	1.56403
0.943502	0.253627
0.632385	0.225446
0.910495	1.7613
0.655809	1.7613
0.93805	1.7613
0.696192	0.789063
0.384324	0.0986327
0.374311	1.43722
0.615471	1.7613
0.624841	1.7613
0.691658	1.23996
0.934722	1.7613
0.836429	0.760881
0.789456	1.7613
0.823929	1.00042
0.0338161	0.267718
0.759067	1.23995
0.890701	1.38086
0.586784	1.7613
0.63121	0.0281808
0.509483	0.197265
0.875238	1.66267
0.703242	1.7613
0.838371	1.7613
0.886666	1.7613
0.122102	0.676339
0.0296898	0.0422712
0.838168	1.53585
0.930719	1.7613
0.477118	1.66267
0.825177	1.7613
0.409927	1.7613
0.863029	0.732701
0.904972	1.26814
0.693991	1.7613
0.52034	0.648158
0.55196	1.33859
0.387714	0.0281808
0.586483	0.464983
0.671345	1.7613
0.961761	1.73312
0.321872	0.0845423
0.767864	1.14132
0.678966	0.211356
0.622653	1.7613
0.814557	1.7613
0.51792	1.33859
0.891768	1.7613
0.893156	1.7613
0.849777	1.6063
0.729419	1.7613
0.292695	1.28223
0.761016	1.59222
0.194081	0.197265
0.361787	0.154994
0.773623	1.22586
0.697426	1.7613
0.403007	1.7613
0.870172	1.7613
0.398724	1.7613
0.935787	1.7613
0.751042	0.140904
0.920556	1.15541
0.953346	1.7613
0.57432	1.7613
0.755202	1.7613
0.413913	0.859515
0.788238	1.7613
0.438411	0.549526
0.87765	1.33859
0.886455	1.7613
0.874502	1.71903
0.586806	1.64858
0.59792	1.7613
0.563879	0.436802
0.299179	0.309989
0.897174	1.67676
0.667921	1.38086
0.0248476	0.0281808
0.958306	1.7613
0.455215	0.154994
0.357023	0.140904
0.849962	1.7613
0.267476	0.35226
0.510472	0.746791
0.671593	1.59222
0.355184	1.67676
0.9549	1.63449
0.442695	1.23996
0.769778	1.7613
0.577779	0.577706
0.413508	0.183175
0.523386	1.69085
0.404908	1.00042
0.958274	1.7613
0.837367	1.7613
0.855802	1.7613
0.351955	0.901786
0.327288	0.35226
0.19162	1.04269
0.445002	0.887695
0.359489	1.60631
0.667118	1.36677
0.983844	1.7613
0.705045	1.53585
0.873607	1.70494
0.791746	1.40904
0.615532	1.18359
0.831995	1.7613
0.679747	1.67676
0.857838	1.67676
0.372637	0.71861
0.833722	1.7613
0.91612	1.7613
0.941303	0.225446
0.930231	1.73312
0.567763	0.112723
0.903499	1.69085
0.550357	1.28223
0.808091	0.35226
0.849225	1.59222
0.774794	1.7613
0.943042	1.52176
0.596004	0.845423
0.842668	1.1695
0.722607	1.7613
0.824098	1.7613
0.779228	1.56403
0.434035	1.42313
0.731127	1.7613
0.684585	1.14132
0.530806	1.67676
0.769346	0.211356
0.374449	0.0422712
0.892597	1.67676
0.783804	0.591796
0.805489	1.74721
0.796153	1.7613
0.663789	1.64858
0.581675	1.7613
0.206591	1.08496
0.340084	0.267718
0.49768	1.7613
0.688565	1.7613
0.717462	1.7613
0.649407	1.31041
0.400418	0.36635
0.964476	1.56403
0.60926	0.0422712
0.818942	1.7613
0.935382	1.7613
0.70791	0.154994
0.598732	0.774971
0.658727	1.7613
0.462804	1.28223
0.387932	1.69085
0.846906	1.7613
0.704736	1.7613
0.322539	1.64858
0.736927	1.7613
0.526959	0.169085
0.397607	0.422712
0.767864	1.7613
0.715219	1.45131
0.405409	1.29632
0.463318	1.71903
0.977829	1.73312
0.8496	1.6204
0.294957	0.464983
0.885502	1.7613
0.959903	1.7613
0.763246	1.38086
0.72808	1.7613
0.854626	1.7613
0.765898	1.52176
0.289074	0.140904
0.895395	1.4654
0.884977	1.7613
0.413553	0.450893
0.327933	0.225446
0.705841	1.67676
0.245927	0.225446
0.973862	1.7613
0.83708	1.74721
0.928341	1.6204
0.761506	1.70494
0.812863	1.3245
0.986149	1.31041
0.895688	1.7613
0.935326	1.7613
0.60496	1.74721
0.844042	1.01451
0.884043	1.7613
0.441446	1.7613
0.554801	0.535435
0.777723	1.7613
0.760647	0.169085
0.48419	1.7613
0.601781	1.31041
0.888873	1.7613
0.84944	1.74721
0.715541	1.7613
0.582099	0.479074
0.728413	0.760882
0.968671	1.63449
0.562218	1.12723
0.725187	1.1695
0.754825	1.7613
0.902191	1.69085
0.60973	1.7613
0.242181	1.57813
0.482318	1.04269
0.305632	1.35268
0.818111	1.7613
0.457907	1.74721
0.966875	1.7613
0.939884	1.43722
0.0656807	0.422712
0.560253	0.0140904
0.800727	1.67676
0.80615	1.63449
0.412626	0.0986328
0.716832	1.7613
0.76986	1.42313
0.641031	1.74721
0.545468	1.67676
0.89701	1.7613
0.867603	1.71903
0.585712	0.929966
0.664435	1.73312
0.399836	1.7613
0.9215	1.7613
0.67229	1.7613
0.056886	0.0140904
0.339886	1.74721
0.74238	1.7613
0.426202	0.422712
0.460057	1.54994
0.588651	1.7613
0.882547	1.7613
0.421194	0.0281808
0.928544	1.73312
0.449075	1.7613
0.859114	0.450893
0.919379	1.7613
0.485541	0.774972
0.695345	1.7613
0.556329	0.36635
0.732819	1.71903
0.0415713	1.43722
0.328901	0.549525
0.954973	1.71903
0.783994	1.3245
0.463043	0.760881
0.779868	1.7613
0.925185	1.7613
0.445598	0.0422712
0.552178	0.845424
0.555602	1.67676
0.950849	1.7613
0.800912	1.73312
0.938562	1.45131
0.921879	1.7613
0.797505	1.7613
0.967601	1.7613
0.315137	0.281808
0.677335	1.66267
0.870278	0.69043
0.456443	0.887695
0.637844	0.549526
0.346297	0.197266
0.456547	1.60631
0.96947	1.7613
0.433998	1.7613
0.888349	1.7613
0.654513	1.3245
0.742513	1.7613
0.51197	1.7613
0.483497	0.422712
0.346878	0.154994
0.789741	1.7613
0.948249	1.7613
0.347965	0.394531
0.610815	1.50767
0.728235	1.71903
0.477382	1.7613
0.726308	1.70494
0.147581	0.0422712
0.207919	0.873605
0.839901	1.7613
0.585591	1.7613
0.908209	0.915876
0.713698	1.7613
0.935341	1.49358
0.455081	1.57813
0.926638	1.57813
0.972711	1.7613
0.773397	1.7613
0.837301	1.7613
0.292046	0.126814
0.414985	0.36635
0.54469	1.29632
0.814486	1.7613
0.543453	1.7613
0.374649	0.803153
0.954968	1.7613
0.02624	0.619978
0.881091	1.7613
0.973828	1.7613
0.286974	1.3245
0.843436	1.7613
0.047569	0.126813
0.874288	1.70494
0.652445	1.45131
0.155201	0.211356
0.433297	1.59222
0.944582	0.732701
0.162757	0.0422712
0.926365	1.7613
0.599131	0.0140904
0.475667	0.0563616
0.931431	1.7613
0.398623	0.0422712
0.134286	1.12723
0.700321	1.00042
0.781762	0.817243
0.814359	1.50767
0.491488	0.0422712
0.57897	0.760882
0.877572	1.7613
0.906131	1.7613
0.827165	1.7613
0.705975	1.7613
0.685884	1.70494
0.324271	0.873605
0.722984	1.7613
0.0707228	0.0986328
0.706054	0.0140904
0.38718	0.183175
0.475812	0.873605
0.369197	1.56403
0.356835	0.591796
0.0196876	0.422712
0.649168	1.7613
0.691834	1.7613
0.758021	1.7613
0.667332	1.7613
0.816498	1.39495
0.460734	0.295898
0.824301	1.7613
0.623453	1.7613
0.865366	1.7613
0.579303	1.05678
0.437084	0.718611
0.855333	1.7613
0.760977	1.71903
0.939877	1.69085
0.611864	1.14132
0.355406	1.56403
0.823344	0.0986328
0.541656	1.7613
0.4114	0.774972
0.938868	1.74721
0.874708	1.7613
0.964259	1.05678
0.583918	1.7613
0.532871	1.67676
0.866302	1.69085
0.838953	1.7613
0.831544	1.7613
0.410745	0.0845424
0.634727	1.7613
0.903587	1.7613
0.692429	0.309989
0.652274	0.789063
0.288792	1.69085
0.280034	0.183175
0.594238	0.0563616
0.676091	1.7613
0.536527	1.7613
0.53364	1.42313
0.404511	1.67676
0.980556	1.7613
0.322766	1.74721
0.599824	1.6204
0.701773	1.6204
0.56776	1.63449
0.460435	1.56403
0.767096	1.7613
0.230524	0.0845423
0.247788	1.57813
0.544613	1.7613
0.692047	1.31041
0.670854	1.15541
0.49236	1.7613
0.967635	1.7613
0.95336	1.7613
0.909137	1.7613
0.527604	1.14132
0.382143	1.60631
0.881287	1.7613
0.431264	1.69085
0.78195	1.7613
0.688148	1.09905
0.817985	1.31041
0.811908	1.62039
0.552152	1.71903
0.519649	1.7613
0.757757	1.7613
0.877366	1.7613
0.883697	1.25405
0.857288	1.05678
0.33001	0.69043
0.904641	1.7613
0.504598	1.08496
0.758169	1.7613
0.786379	1.7613
0.979913	1.7613
0.518615	1.7613
0.183044	0.183175
0.255548	0.915876
0.880309	1.7613
0.878325	1.39495
0.708348	1.05678
0.510966	1.56403
0.850348	1.7613
0.470064	0.267718
0.701335	1.7613
0.445	0.817243
0.940709	1.7613
0.917931	0.35226
0.612707	1.70494
0.56162	0.944057
0.887297	1.7613
0.656353	1.7613
0.791403	1.7613
0.615527	1.67676
0.767449	1.7613
0.540949	1.7613
0.454996	0.493164
0.976322	1.7613
0.539844	1.42313
0.514729	0.577706
0.519429	0.0140904
0.56469	0.0281808
0.948124	1.7613
0.931866	1.7613
0.977625	1.7613
0.573959	1.7613
0.571141	1.7613
0.453006	1.7613
0.440086	1.19768
0.165302	0.591797
0.724302	1.7613
0.877615	0.253627
0.862484	1.69085
0.269561	0.0986327
0.125915	0.0281808
0.314833	0.0140904
0.650414	1.33859
0.636055	1.23996
0.540254	1.12723
0.562349	1.08496
0.927944	1.70494
0.0160736	0.676339
0.675289	1.69085
0.552148	1.7613
0.776242	0.746791
0.895966	1.43722
0.620969	0.295898
0.212327	0.71861
0.815332	1.49358
0.861883	1.67676
0.96773	1.7613
0.0996831	0.0422712
0.550855	0.154994
0.531274	1.7613
0.345032	1.04269
0.823717	1.71903
0.652843	1.64858
0.926262	1.50767
0.963279	1.7613
0.3948	0.619978
0.684691	1.7613
0.970461	1.7613
0.942058	1.74721
0.921879	1.7613
0.788217	0.817243
0.0155105	0.112723
0.967858	1.7613
0.984036	1.7613
0.976343	1.7613
0.613975	1.7613
0.495508	1.7613
0.929994	1.66267
0.694472	1.67676
0.269756	0.183175
0.668867	1.7613
0.880495	1.7613
0.437043	1.66267
0.75061	1.36677
0.357746	0.859515
0.514719	1.73312
0.45922	0.70452
0.75308	1.66267
0.688427	1.7613
0.747362	1.71903
0.887433	1.7613
0.73285	1.70494
0.783412	1.54994
0.914771	1.7613
0.896727	1.59222
0.897157	1.7613
0.465101	0.394531
0.368506	1.43722
0.887403	1.7613
0.901454	1.7613
0.246433	0.309989
0.967695	1.7613
0.41684	0.295898
0.483553	0.422712
0.732912	1.7613
0.810445	1.7613
0.702963	1.7613
0.452133	0.986328
0.397592	0.0281808
0.413241	1.70494
0.852125	1.60631
0.599312	0.774972
0.605593	0.154994
0.877139	1.66267
0.129804	0.0845424
0.555508	1.35268
0.365071	0.605887
0.908604	1.7613
0.707171	1.7613
0.758996	1.7613
0.113809	0.112723
0.9297	1.69085
0.458774	0.0281808
0.034868	0.0845424
0.282447	0.0986327
0.978316	1.7613
0.535172	1.7613
0.502594	0.662249
0.551253	0.0140904
0.90125	1.7613
0.941502	1.7613
0.748145	0.309989
0.427108	1.07087
0.558456	1.47949
0.891489	1.7613
0.338282	0.211356
0.817375	1.7613
0.9373	1.6204
0.489098	0.0140904
0.486194	1.54994
0.835122	1.73312
0.445387	1.7613
0.245312	0.0140904
0.732432	1.15541
0.86969	1.7613
0.545287	1.7613
0.889059	1.67676
0.790137	1.4654
0.465485	1.36677
0.96035	1.7613
0.676004	1.64858
0.39216	1.56403
0.6523	1.67676
0.714887	1.7613
0.287553	0.0422712
0.361843	1.01451
0.414999	1.7613
0.787309	1.35268
0.743716	1.7613
0.854726	1.7613
0.721178	1.40904
0.483875	1.4654
0.82964	1.7613
0.942926	1.7613
0.843884	1.7613
0.543007	0.36635
0.31158	1.21177
0.738639	0.070452
0.946992	1.7613
0.501835	0.958147
0.846806	1.7613
0.661349	1.7613
0.635442	0.493164
0.724148	1.7613
0.37362	0.0281808
0.562109	1.7613
0.636163	1.67676
0.919117	1.7613
0.386581	0.0281808
0.719273	1.7613
0.968696	1.7613
0.771714	1.54994
0.464142	1.69085
0.338987	0.0845424
0.424682	0.634068
0.898751	1.7613
0.915286	0.253627
0.781816	1.7613
0.598394	1.7613
0.980333	1.7613
0.433097	0.197266
0.370369	1.7613
0.644194	1.7613
0.525665	0.450893
0.952979	1.7613
0.941776	1.7613
0.453601	1.63449
0.628563	1.7613
0.681286	1.42313
0.674093	0.309989
0.890845	1.7613
0.906898	1.7613
0.601437	1.7613
0.982769	1.7613
0.539086	1.6063
0.563908	1.64858
0.756278	1.7613
0.793502	1.7613
0.34967	1.7613
0.127747	0.0140904
0.731503	1.7613
0.98693	1.7613
0.826524	1.66267
0.0345378	0.605887
0.805004	1.71903
0.700846	0.33817
0.855482	1.7613
0.599507	0.648158
0.906648	1.7613
0.955089	1.7613
0.855706	1.7613
0.357894	1.25405
0.532062	1.33859
0.978205	1.59222
0.923124	1.7613
0.663055	1.7613
0.794281	1.23996
0.898201	1.26814
0.914308	1.7613
0.765442	1.7613
0.903362	1.7613
0.809895	1.7613
0.327037	1.7613
0.463811	1.7613
0.931685	1.7613
0.775816	1.7613
0.465179	1.64858
0.835846	1.7613
0.624969	0.0986328
0.282062	1.04269
0.636394	1.7613
0.642613	1.7613
0.702318	1.7613
0.196476	0.0422712
0.650071	1.7613
0.988987	1.05678
0.430879	0.929966
0.899957	1.63449
0.41178	0.0281808
0.774898	1.7613
0.568623	1.07087
0.60134	0.324079
0.941855	1.7613
0.910464	1.7613
0.518477	0.873604
0.740344	1.73312
0.0885802	0.479074
0.857883	1.7613
0.766303	0.690429
0.710303	0.873605
0.593585	1.74721
0.766282	1.7613
0.497042	0.774972
0.409607	1.3245
0.785561	0.648158
0.455826	1.01451
0.930368	1.70494
0.386026	0.732701
0.244648	0.0281808
0.962334	1.7613
0.68595	1.7613
0.548259	1.7613
0.774759	1.66267
0.348582	1.33859
0.522754	1.42313
0.882895	1.40904
0.267586	0.36635
0.0360735	0.112723
0.783321	1.39495
0.512109	1.28223
0.97162	1.7613
0.446063	1.08496
0.886237	1.26813
0.483837	0.169085
0.46067	0.422712
0.718938	1.7613
0.778836	1.7613
0.633327	1.7613
0.739546	0.493164
0.789073	1.4654
0.501006	1.69085
0.860543	1.7613
0.56787	1.74721
0.407758	0.901786
0.636655	0.958146
0.789675	1.64858
0.0213574	0.394531
0.309262	1.1695
0.533517	1.71903
0.266472	0.0422712
0.0242493	1.26814
0.773623	1.18359
0.714221	1.7613
0.0241453	0.0422712
0.268179	0.817243
0.851793	1.7613
0.357572	0.0704519
0.776769	1.7613
0.730577	1.7613
0.598615	1.7613
0.0367451	0.33817
0.303299	0.0140904
0.353875	1.7613
0.542133	1.33859
0.963534	1.7613
0.695371	0.35226
0.484869	1.7613
0.557512	1.7613
0.964467	1.59221
0.807798	0.915876
0.589518	0.324079
0.83607	1.26814
0.587669	1.64858
0.751681	0.493164
0.970394	1.7613
0.976442	1.7613
0.815853	1.29632
0.449606	0.0563616
0.564834	1.62039
0.252722	0.253627
0.298013	0.732701
0.035321	0.140904
0.389562	0.197266
0.0117174	0.281808
0.735768	1.7613
0.424985	0.563616
0.622817	0.281808
0.774187	1.49358
0.716633	1.7613
0.316987	0.0281808
0.915227	1.7613
0.399408	0.0422712
0.517207	1.0286
0.83564	1.7613
0.620053	0.0140904
0.499486	0.704519
0.939668	1.63449
0.784905	1.7613
0.932703	1.7613
0.716653	0.126814
0.498661	1.63449
0.361386	1.74721
0.853997	1.36677
0.695892	1.56403
0.553019	1.59221
0.563615	1.31041
0.570577	1.7613
0.957287	1.7613
0.813156	1.7613
0.591096	1.7613
0.536244	0.958147
0.617655	1.7613
0.788089	1.7613
0.395096	0.563616
0.88383	1.7613
0.885064	1.7613
0.0273487	0.35226
0.934467	1.7613
0.522413	1.71903
0.732418	0.662248
0.861351	1.29632
0.819385	1.19768
0.687174	1.42313
0.948772	1.7613
0.451464	0.986328
0.747567	1.7613
0.87346	0.972237
0.763019	1.7613
0.451418	1.7613
0.724433	1.69085
0.578183	0.648158
0.587223	1.33859
0.966676	1.7613
0.373816	0.154994
0.934939	1.49358
0.972653	1.7613
0.960057	1.7613
0.880747	1.7613
0.667373	1.25405
0.356067	0.507254
0.663489	1.38086
0.706673	1.14132
0.772036	1.7613
0.876486	1.66267
0.383685	0.380441
0.638174	0.140904
0.881735	1.63449
0.876293	1.36677
0.945053	1.7613
0.510922	0.394531
0.867232	1.6204
0.957154	1.7613
0.896824	1.7613
0.716163	0.295898
0.743188	0.0281808
0.480243	0.619977
0.893849	1.73312
0.635375	1.38086
0.500776	1.12723
0.82309	1.7613
0.679147	1.31041
0.280326	0.35226
0.478492	1.4654
0.84809	1.7613
0.904617	1.67676
0.903587	1.7613
0.822286	1.67676
0.542461	0.929967
0.736799	0.535435
0.862821	1.39495
0.579917	1.7613
0.892445	1.7613
0.704071	0.591797
0.0120905	0.324079
0.800741	0.986328
0.883283	1.73312
0.971574	1.7613
0.765465	1.7613
0.765701	1.7613
0.73931	1.69085
0.948987	1.7613
0.587373	1.7613
0.02144	0.521345
0.188264	0.535435
0.574598	0.0845423
0.075812	0.126814
0.90009	1.57813
0.959733	1.7613
0.810488	1.59221
0.101325	0.0986328
0.933429	1.7613
0.975796	1.7613
0.588648	1.36677
0.428604	0.126814
0.449499	1.70494
0.358886	0.35226
0.834003	1.7613
0.680857	1.7613
0.548716	1.38086
0.547976	0.0563616
0.968187	1.69085
0.729257	1.7613
0.755962	1.36677
0.893071	0.732701
0.845365	1.7613
0.511871	1.53585
0.611018	1.7613
0.614925	1.7613
0.623319	1.73312
0.542808	1.42313
0.907184	1.7613
0.393806	1.53585
0.602798	1.49358
0.622552	1.7613
0.758558	1.67676
0.795118	1.70494
0.475559	1.74721
0.394216	1.69085
0.802049	1.7613
0.921603	1.7613
0.738348	0.634067
0.286149	0.69043
0.589692	1.70494
0.573967	1.25405
0.916843	1.62039
0.901756	1.7613
0.534918	0.845424
0.888723	0.507254
0.192561	1.07087
0.609726	1.00042
0.550697	0.35226
0.805658	0.267717
0.183661	1.7613
0.846028	1.7613
0.907874	1.73312
0.657346	1.7613
0.39996	1.7613
0.818134	1.67676
0.936133	1.7613
0.637387	0.35226
0.954534	1.7613
0.258166	0.281808
0.768719	0.535435
0.709433	1.7613
0.655912	1.50767
0.755686	1.7613
0.577069	1.08496
0.928176	1.45131
0.884023	1.38086
0.542651	1.7613
0.476098	0.394531
0.706537	0.112723
0.977878	1.7613
0.941274	1.7613
0.0333093	0.126814
0.611915	1.04269
0.00784523	0.0563616
0.218064	0.0563616
0.700118	1.7613
0.954789	1.7613
0.589362	1.33859
0.315791	0.211356
0.553017	1.31041
0.95303	1.60631
0.306738	0.169085
0.594875	1.59222
0.881894	1.7613
0.717699	1.67676
0.835177	1.74721
0.946507	1.7613
0.203707	0.36635
0.719935	1.31041
0.865459	1.7613
0.847312	1.7613
0.913104	1.7613
0.52745	0.591797
0.52453	0.154994
0.36133	0.309989
0.289064	0.648158
0.160584	1.3245
0.364975	1.7613
0.886625	1.7613
0.863523	1.1695
0.327088	0.281808
0.298862	1.0286
0.620876	1.63449
0.809983	1.19768
0.872015	1.7613
0.347284	1.42313
0.632431	0.295898
0.511003	1.66267
0.325798	1.7613
0.677009	1.6063
0.843235	1.7613
0.47513	0.380441
0.639124	1.7613
0.369598	0.324079
0.847638	1.33859
0.016899	0.324079
0.260943	0.0140904
0.161523	0.281808
0.7546	1.45131
0.709536	1.71903
0.221895	0.126814
0.454998	0.915876
0.626273	1.74721
0.445923	1.7613
0.786239	1.40904
0.558029	0.211356
0.671399	0.732701
0.715119	1.71903
0.508264	0.577706
0.96139	1.7613
0.583383	1.7613
0.633417	1.50767
0.228418	0.0422712
0.577242	1.7613
0.660232	1.7613
0.834368	1.69085
0.866911	1.71903
0.347912	0.211356
0.939222	1.73312
0.354577	0.887695
0.816167	1.7613
0.448854	0.0140904
0.862306	1.7613
0.824418	1.7613
0.957191	1.7613
0.859729	1.7613
0.785246	1.7613
0.145392	0.887695
0.338269	0.154994
0.670187	1.67676
0.720947	1.7613
0.944683	1.7613
0.980788	1.7613
0.871428	1.69085
0.977364	1.7613
0.551176	0.873604
0.361006	0.436802
0.115131	0.0563616
0.736984	1.43722
0.744092	1.19768
0.633695	1.25405
0.729427	1.71903
0.806832	0.295898
0.141422	0.0281808
0.51958	0.507254
0.872317	1.7613
0.976627	1.7613
0.798089	0.211356
0.793439	1.64858
0.169843	1.05678
0.932309	0.324079
0.900761	1.7613
0.417587	0.253627
0.458611	1.7613
0.897902	1.7613
0.432231	0.0563616
0.682061	0.746791
0.465102	0.690429
0.650045	1.7613
0.977557	1.7613
0.737673	0.69043
0.520869	0.732701
0.609074	1.45131
0.437382	0.0140904
0.448852	1.54994
0.611929	1.3245
0.134006	0.0140904
0.265944	1.66267
0.910293	1.7613
0.393066	0.267718
0.937767	1.54994
0.655909	0.71861
0.105264	0.070452
0.908073	1.69085
0.5468	0.154994
0.8925	1.7613
0.623201	0.774972
0.791928	1.71903
0.453015	0.169085
0.947429	1.28223
0.4358	0.408621
0.882285	1.7613
0.752154	1.7613
0.908476	1.62039
0.376538	0.789063
0.630605	1.7613
0.764643	1.73312
0.224304	0.183175
0.406276	1.29632
0.530004	0.211356
0.594264	1.73312
0.95589	1.70494
0.991124	1.7613
0.949725	1.7613
0.994745	1.7613
0.593894	1.7613
0.747593	1.70494
0.774318	1.28223
0.865659	1.7613
0.279294	1.49358
0.86175	1.31041
0.862187	1.7613
0.91941	1.52176
0.520361	1.45131
0.724772	1.7613
0.794869	1.7613
0.9435	1.7613
0.915506	1.73312
0.792504	1.7613
0.871094	1.7613
0.384701	0.915876
0.724634	1.53585
0.934202	1.7613
0.128203	0.901786
0.766546	0.986327
0.865205	1.7613
0.402072	1.67676
0.738173	1.4654
0.863425	1.4654
0.584935	0.183175
0.625281	1.7613
0.43881	1.25404
0.471927	0.267718
0.948416	1.7613
0.289058	0.929967
0.4424	1.36677
0.515549	1.25405
0.508781	1.7613
0.98839	1.7613
0.473463	0.140904
0.355729	0.915876
0.79387	1.7613
0.629423	1.7613
0.730044	1.7613
0.624292	1.64858
0.542267	1.7613
0.937113	1.7613
0.143177	0.169085
0.386256	0.295898
0.841381	1.7613
0.836305	1.4654
0.617154	1.7613
0.862816	1.7613
0.595682	1.11314
0.979786	1.7613
0.0943225	0.0563616
0.676554	0.789063
0.744033	0.704519
0.825268	0.774972
0.423446	1.11314
0.505045	1.7613
0.613002	1.1695
0.702858	1.36677
0.646494	1.43722
0.855607	1.7613
0.960834	1.7613
0.568284	1.7613
0.62844	1.7613
0.76232	1.7613
0.6552	1.42313
0.511326	0.0422712
0.439723	0.817243
0.841806	0.619978
0.0316615	0.0140904
0.760605	1.67676
0.602523	0.619978
0.271925	1.60631
0.483889	0.831333
0.778399	1.63449
0.380596	1.15541
0.535344	1.63449
0.636183	0.718611
0.702387	1.73312
0.850625	0.746791
0.701133	1.09905
[truncated: 1,046,576+ more rows]

[truncated: 39 more sheets: Fig2A_rbmA, Fig2A_vpsL, Fig2B_GlcNAc, Fig2B_Chitin, Fig2B_vpsL, Fig2B_rbmA, Fig2E.1, Fig2E.2, Fig2F.1, Fig2F.2, Fig2G, Fig2G_rbmA_Chitobiose_1, Fig2G_rbmA_Chitobiose_2, Fig3A, Fig3B, Fig3C, Fig3D, Fig3E, Fig3F, Fig4D …]
